# Supplementary material for: HIV-1 Neutralizing Antibody Signatures and Application to Epitope-Targeted Vaccine Design
Source: Cell Host Microbe. 2019 Jan 9;25(1):59–72.e8. doi: 10.1016/j.chom.2018.12.001 (PMC6331341; doi:10.1016/j.chom.2018.12.001)
Supplement: Table S3. All Signature Tables for All Antibodies and Datasets, Related to Figures 3 and 4 — A-D. Summary tables organized by site, amino acids, and antibodies, and providing an overview of all signature sites found for a given antibody class, across all 4 datasets. Separate tabs are provided for each bNAb class studied (tabs A-D). Sites within hypervariable regions are excluded. The antibodies included in each of the four primary datasets are listed at the top. Sites are included as a signature if at least one antibody in one dataset had a phylogenetically corrected signature site with a q-value of < 0.2 (Table S3 tabs E-H) or if the signature site was in a contact residue. If either of these criteria was met, the site was deemed of interest, and all simple (without a phylogenetic correction) Fisher’s exact associations with a q-value < 0.2 were then included and tracked for that site. Complete details of statistical support for each signature are included in Table S3 tabs E-H (phylogenetic corrected signatures only, organized by antibody) and S3 tabs I-L (all simple associations for sites of interest, organized by site). Antibodies with significant associations after a phylogenetic correction (from Table S3E-H) are bold. The positions are based on HXB2 numbering. If the site is known to be in a contact site for an antibody in the class, based on structural studies, the position number is colored and bold. Amino acids significantly associated with bNAb resistance are colored red, those that are associated with sensitivity are blue. Glycosylation site patterns were tracked, and a PNGS motif is noted as “NxST”. Note that lack of an association in a particular dataset does not mean that the association in another is not valid for a given antibody, it may simply mean that a given dataset did not have enough power to resolve the association statistically. If a particular site was associated with bNAbs sensitivity/resistance in multiple datasets, for more than one bNAb in a class, or was located in a known contact residue, it was deemed likely to be robust as it [file mmc2.xlsx]

## Sheet: A.V3.Summary
Table S3A. V3 bNAb summary of support for signatures
Position	Amino Acid	Supported in first data, antibodies evaluated: PGT121 PGT123 10-1074 10-996 PGT125 PGT126 PGT127 PGT128 PGT130 PGT135	Supported 2nd data set, antibodies evaluated: PGT121 PGT128	Supported in the 3rd data set, C clade only, antibodies evaluated: PGT121 PGT128 10-1074 10-1074V	Supported in 4th data set, antibodies evaluated: PGT121 PGT128 10-1074 DH270.1, DH270.5, DH270.6		Position: These are numbered according to HXB2. Contact region postions for PGT121 and PGT128 are shown in blue. Particularly robust signatures that were used in Fig. 3 have bold Position Numbers.
85	D		PGT121		DH270.1		Amino Acid: Red, Resistance. Blue, Sensitivity
	L		PGT128
	Y				DH270.6 DH270.1 DH270.5
	F				DH270.1		Antibody names C-F: Supported by Phylogenetic Signature, bold
	H				PGT121 DH270.6 DH270.1 DH270.5		Antibody names C-F: Supported by only by an uncorrected signature, not bold
	V	PGT121 PGT123 10-1074 10-996 PGT125 PGT126 PGT127 PGT128	PGT121 PGT128		PGT121 DH270.6 DH270.1 DH270.5
155	K	PGT121 PGT123	PGT121		PGT121 DH270.6 DH270.1 DH270.5 10-1074		Row colors: Contradiction in signal among different V3g bNABs, tan
	R	PGT121 PGT123	PGT121		PGT121 DH270.6 DH270.1 DH270.5 10-1074
	T		PGT121		PGT121
160	NxST	PGT123
165	I	PGT125 PGT126			PGT128 PGT121 DH270.6 DH270.1 DH270.5 10-1074
	V				PGT128
	L				PGT128 PGT121 10-1074
184	I	PGT121 PGT123 10-1074 PGT126			DH270.6
	M	PGT123 10-1074 10-996			DH270.6 DH270.5 10-1074 PGT121
197	NxST				DH270.1
230	NxST	10-996 PGT125 PGT126 PGT127
	D				10-1074
	N				10-1074 PGT121 DH270.5
	NxST				10-1074 PGT121 DH270.5
240	T		PGT128		DH270.6
	K				DH270.6 DH270.5 10-1074 PGT121
	R	PGT128
252	K		PGT128		PGT128 DH270.6 DH270.5 DH270.1 10-1074 PGT121
	R		PGT128		PGT128 DH270.6 DH270.5 DH270.1 10-1074 PGT121
276	NxST	10-1074 PGT121 PGT123 10-996			DH270.6 PGT121 10-1074
	N				DH270.6 DH270.1 PGT121 PGT128 10-1074
	D				PGT121 PGT128
282	K			10-1074 10-1074V
289	K	10-1074 PGT121 PGT123 PGT126			PGT121 DH270.6 10-1074 DH270.5
	NxST				PGT121
293	NxST	PGT128	PGT128		PGT128
	N		PGT128		PGT128
	K				DH270.6
	E	PGT121
295	E	PGT126 PGT128 10-1074 10-996	PGT128	PGT128	10-1074 PGT128 DH270.6 DH270.5 DH270.1
	N	PGT128	PGT128		PGT128
	T		PGT128		PGT128
	V				10-1074 DH270.6
	I				DH270.6 10-1074 PGT121
	NxST	PGT125 PGT126 PGT128	PGT121 PGT128	PGT128	PGT121 PGT128 10-1074 DH270.6 DH270.1 DH270.5
297	I	PGT128	PGT128		PGT128 DH270.6 DH270.5 DH270.1
	T	PGT125 PGT126 PGT127 PGT128	PGT121 PGT128		PGT128 PGT121 10-1074 DH270.6 DH270.5 DH270.1
300	N		PGT121		10-1074 PGT121 DH270.6 DH270.5 DH270.1
	N	PGT130
	G			PGT128
	Y				PGT121 DH270.6 DH270.5 DH270.1
	D				10-1074
	S		PGT121		10-1074 PGT121 DH270.6 DH270.5 DH270.1
	S	PGT130
301	N		PGT121 PGT128		PGT128 DH270.6 PGT121 DH270.5 DH270.1
	NxST		PGT121		PGT121 PGT128 10-1074 DH270.6 DH270.5 DH270.1
304	R		PGT121 PGT128		PGT121 PGT128 10-1074 DH270.6 DH270.5 DH270.1
307	I	PGT121 PGT123 PGT126 10-996
	V	PGT121 10.966			10-1074
	T				DH270.6
316	A			PGT128 10-1074	10-1074
	T			PGT128 10-1074	10-1074 DH270.6 DH270.5 DH270.1 PGT121
	V	PGT121 PGT123 10-996	PGT121		10-1074 DH270.6 DH270.5 DH270.1 PGT121
323	I	PGT121 10.966	PGT121		PGT121 10-1074 DH270.6 DH270.5
	T	PGT121	PGT121		PGT121 10-1074 DH270.6 DH270.5
325	D				PGT121 DH270.6 DH270.5 DH270.1 10-1074 PGT128
	N				DH270.6 DH270.5 DH270.1
	K				DH270.6 10-1074 PGT121
328	K	PGT123 10-996	PGT121		10-1074 PGT121 DH270.6 DH270.5 DH270.1
	N				10-1074
	Q	X10-996	PGT121		10-1074 PGT121 PGT128 DH270.6 DH270.5 DH270.1
330	H	PGT121 PGT123 10-1074 10-996 PGT125 PGT126 PGT127 PGT135	PGT121 PGT128	PGT128 10-1074 10-1074V PGT121	PGT121 PGT128 10-1074 DH270.6 DH270.1 DH270.5
	Y	PGT121 PGT123 10-1074 10-996 PGT126 PGT127 PGT135	PGT121 PGT128	PGT128 10-1074 10-1074V	PGT121 PGT128 10-1074 DH270.6 DH270.5 DH270.1
332	E	PGT121	PGT121		PGT121 10-1074 DH270.6 DH270.5 DH270.1
	N	PGT121 PGT123 10-1074 10-996 PGT125 PGT126 PGT127 PGT128 PGT135	PGT121 PGT128	PGT128 10-1074 10-1074V PGT121	PGT121 PGT128 10-1074 DH270.6 DH270.5 DH270.1
	D			10-1074 10-1074V
	V				PGT121 10-1074 DH270.6
	K			10-1074V PGT128 10-1074	10-1074 DH270.6 DH270.5 DH270.1
	T	PGT121	PGT121 PGT128	10-1074V 10-1074 PGT128	10-1074 PGT121 PGT128 DH270.6 DH270.5 DH270.1
	NxST	PGT121 PGT123 10-1074 10-996 PGT125 PGT126 PGT127 PGT128 PGT135	PGT121 PGT128	PGT121 PGT128 10-1074 10-1074V	PGT121 PGT128 10-1074 DH270.6 DH270.5 DH270.1
333	L				DH270.6
	V				DH270.6 DH270.1 DH270.5
334	S	PGT121 PGT123 10-1074 10-996 PGT125 PGT126 PGT127 PGT128 PGT135	PGT121 PGT128	PGT121 PGT128 10-1074 10-1074V	PGT121 PGT128 10-1074 DH270.6 DH270.5 DH270.1
	T				DH270.1
	D				PGT128
	N	PGT121 PGT123 10-1074 10-996 PGT125 PGT126 PGT127 PGT128 PGT135	PGT121 PGT128	PGT121 PGT128 10-1074 10-1074V	PGT121 PGT128 10-1074 DH270.6 DH270.5 DH270.1
	NxST	PGT121 PGT123 10-1074 10-996 PGT125 PGT126 PGT127 PGT128 PGT135	PGT121 PGT128	PGT121 PGT128 10-1074 10-1074V	PGT121 PGT128 10-1074 DH270.6 DH270.5 DH270.1
336	A	PGT121 PGT123 10-1074 10-996 PGT126 PGT128	PGT121 PGT128		10-1074 DH270.6
	E				10-1074
	S		PGT121
	T	PGT121 PGT123 10-1074 10-996		10-1074V	PGT121 10-1074 DH270.6 DH270.5 DH270.1
344	K	PGT128 10-1074 10-996			10-1074
	N				10-1074 PGT121 DH270.6 DH270.1 DH270.5
	E				DH270.6
	NxST	10-1074 10-996			10-1074 PGT121 PGT128 DH270.6 DH270.1
346	S	PGT123 PGT135 10-1074 10-996			10-1074 PGT121 PGT128 DH270.6
	G	PGT130
	A		PGT121		10-1074 PGT121 PGT128 DH270.6
362	NxST	PGT121 PGT123 10-1074 10-996	PGT121		PGT121 10-1074 DH270.6 DH270.5 DH270.1
	N	PGT121 PGT123 10-1074 10-996			PGT121 10-1074 DH270.6 DH270.5 DH270.1
	Q	PGT121 PGT123 10-1074 10-996	PGT121 PGT128		PGT121 10-1074 DH270.6 DH270.5 DH270.1
386	NxST				DH270.5 DH270.1 DH270.6
	NxST	PGT135
392	NxST				PGT128 DH270.5 DH270.6
415	T	PGT128 10-996		PGT128	10-1074 DH270.6 DH270.1 DH270.5 PGT121
	I			PGT128 10-1074	10-1074 DH270.6 DH270.1 DH270.5
440	A	10.1074 10.996			DH270.6 DH270.5 10-1074 PGT121 DH270.1
	N				10-1074
	E				DH270.6
	S		PGT121		DH270.6 DH270.5 PGT121
442	NxST	PGT125 PGT127 PGT128 10.1074			PGT128
	A				PGT128
	E	PGT125 PGT126 PGT127 PGT128			PGT128
	K		PGT128		PGT128
448	NxST				PGT121 10-1074 DH270.6 DH270.5
	N				PGT121 10-1074 DH270.6
583	V	PGT121	PGT121		PGT121 10-1074 DH270.6 DH270.5 DH270.1
	V	PGT130
	I		PGT121		10-1074 PGT121 DH270.6 DH270.1 DH270.5
612	S			PGT121 PGT128
	V				DH270.1
	S	PGT123 PGT126 10-1074 10-996			DH270.6 DH270.1 DH270.5
	A	PGT121 PGT123 PGT126 10-1074 10-996			DH270.6 DH270.1 DH270.5
640	D			PGT121
662	A				PGT121 DH270.6 DH270.5
	E	PGT123 10-996			PGT121 10-1074 DH270.5 DH270.6 DH270.1
674	NxST				PGT121 10-1074
	N				PGT121 10-1074
	D				10-1074
688	I		PGT121 PGT128
	V		PGT128
743	D		PGT128		DH270.1 DH270.5 DH270.6 PGT128
	G				DH270.1 DH270.5 DH270.6 PGT128
	N		PGT128		DH270.1 DH270.5
	NxST				DH270.1 DH270.5
746	V	PGT121 PGT123	PGT121 PGT128		DH270.1 DH270.5 DH270.6 PGT121 10-1074
	G		PGT121		DH270.1 DH270.5 DH270.6 PGT121 10-1074
	T				10-1074
750	S		PGT121		10-1074 DH270.1 DH270.5 DH270.6 PGT121
	H				10-1074 DH270.1 DH270.6
	N				10-1074 PGT121
	D	PGT125 PGT127			10-1074 PGT121
770	Q				10-1074
	R	10-1074 PGT121 PGT123			10-1074
774	L	PGT126		10-1074 10-1074V
	F	PGT126		PGT121 PGT128 10-1074 10-1074V
801	Q		PGT121		PGT128 DH270.6 DH270.5 DH270.1 10-1074 PGT121
	V				10-1074 PGT121
	L		PGT121		PGT128 DH270.6 DH270.5 DH270.1 10-1074 PGT121
835	G				DH270.5 DH270.6
836	I	PGT123
	I				DH270.1
	A		PGT121		DH270.6 DH270.5 DH270.1 10-1074 PGT121
	T		PGT128		DH270.6 PGT128

## Sheet: B.V2.Summary
Table S3B. V2 bNAb summary of support for signatures
Position	Amino Acid	Support in 1st data set, antibodies evaluated: PG9 PG16 CH01 VRC26.26 PGT143 PGT145	Supported in 2nd data set, antibodies evaluated: PG9 PG16 PGT142 PGT145	Supported in 3rd data set, C clade, antibodies evaluated: PG9 VRC26.25 VRC26.08 PGT145 PGDM1400	Supported in 4th data set: M group, antibodies evaluated: PG9 PG16 PGT142 PGT145 VRC26.08 VRC26.25 VRC26.26 PGDM1400		Position: These are numbered according to HXB2. Contact region postions for PG9 are shown in green. Particularly robust signatures that were used in Fig. 3 have bold Position Numbers.
31	A		PGT145				Amino Acid: Red, Resistance. Blue, Sensitivity
	L		PGT145
	T		PGT145
33	N		PG16 PG9 PGT142				Antibody names C-F: Supported by Phylogenetic Signature, bold
	K		PG16 PG9 PGT142 PGT145				Antibody names C-F: Supported by only by an uncorrected signature, not bold
49	NxST	VRC26.26			VRC26.26
	E	PG16					Row colors: Contradiction in signal among different V2g bNABs
	K	VRC26.26
	N	VRC26.26					CAP256.VRC26 is shortened to VRC26
	T		PG16 PGT142 PGT145		VRC26.26
130	NxST	CH01 PG9 PG16		PG9
	N	CH01 PG9 PG16 PGT145
	H	CH01
160	NxST	PG16 PG9 PGT143 PGT145 CH01	PG16 PG9 PGT142 PGT145	PG9 VRC26.08 PGT145 PGDM1400	PG9 PG16 PGT142 PGT145 PGDM1400 VRC26.08 VRC26.26
	N	PG16 PG9 PGT143 PGT145 CH01	PG16 PG9 PGT142 PGT145	PG9 VRC26.08 PGT145 PGDM1400	PG9 PG16 PGT142 PGT145 PGDM1400 VRC26.08 VRC26.26
	K				PG16 PGT145 PGDM1400
	D		PG9 PGT145		PG16 PGT145 PGDM1400
	S	PG16 PG9
161	A	VRC26.26			PGT145
	I	CH01			PGT145
	M		PGT142		PGT145
	V	PG16 PG9 PGT145	PGT142 PGT145	PGDM1400	PGT145
162	T	PG16 PG9 PGT143 PGT145	PGT145	PG9 PGT145 PGDM1400 VRC26.08	PG9 PGT145 PGDM1400
164	E	VRC26.26 PG16 PG9	PGT145		PGT145
	G		PGT145		PGT145
	S		PG16 PGT145
165	L				PGDM1400
	I			PGDM1400	PGDM1400
166	R	PGT143 VRC26.26 PG16 PGT145	PGT142 PGT145 PG16	VRC26.08 PGT145	PGT142 PGT145 VRC26.25 PGDM1400 VRC26.26 VRC26.08
	S				PGT142 VRC26.26 VRC26.25 PGDM1400
	G				PGT145 PGDM1400
	T			VRC26.25	VRC26.25
	K	PGT143 PG9	PGT142		PGT142 VRC26.25
167	D	PG16 PGT143 PGT145	PGT145 PGT142 PG16	VRC26.08 PGT145 PGDM1400 VRC26.25	PG16 PGT142 PGT145 PDGM1400 VRC26.08 VRC26.25 VRC26.26
	G	PGT145	PGT142 PGT145	VRC26.25 PGDM1400	PGT145 VRC26.08 VRC26.25 VRC26.26 PGDM1400
	N		PGT142		PGT142 VRC26.08 VRC26.26
	T		PG16 PG9 PGT142 PGT145		PG16 PGT142 PGT145 VRC26.25 VRC26.26
169	K	PG9 PG16 VRC26.26	PG9 PGT142 PGT145	PG9 PGDM1400 VRC26.25 VRC26.08 PGT145	PG9 PGDM1400 PGT145 VRC26.08 VRC26.25 VRC26.26
	R			PGDM1400
	E		PGT142 PGT145	PG9 VRC26.25 VRC26.08 PGT145 PGDM1400	PGT145 PG9 PGDM1400 VRC26.25 VRC26.26
	M				VRC26.08
	R				PGDM1400
	Q		PG9		VRC26.08 PGDM1400
	V	VRC26.26	PG9 PG16 PGT142 PGT145		VRC26.26
	T			VRC26.08 VRC26.25	PGT145 PG9 PGDM1400 VRC26.08 VRC26.25 VRC26.26
170	K	PG9	PG9		PG9
171	K	CH01 PG16	PG16 PG9		PG9 PG16
	E				PG16
	Q		PG16		PG16
172	V		PG16 PG9 PG142
173	H	PGT143 PGT145
	S		PGT142 PGT145
	Y		PG16 PGT142 PGT145
	Y	PGT145
177	Y		PGT145 PG16		PGT145 PG16
	N		PGT145 PG16		PGT145 PG16
211	D	VRC26.26			PGDM1400 VRC26.26 VRC26.25 VRC26.08
	E				PGDM1400 VRC26.26 VRC26.25 VRC26.08
223	Y	PG9 CH01 VRC26.26
	F	PG9 CH01 VRC26.26
297	T		PGT145 PGT142
306	S	VRC26.26	PGT142		PGDM1400 VRC26.26
	R		PG16 PG9 PGT142 PGT145		PG16 PGDM1400 VRC26.26
	G	VRC26.26
309	I				VRC26.08
	L				VRC26.08
315	Q	VRC26.26			VRC26.08
	R	VRC26.26			VRC26.08
	V			VRC26.08
318	Y				PGDM1400
332	NxST	VRC26.26		PG9 VRC26.25	PGT145
	N			PG9	PGT145
335	R	VRC26.26			VRC26.26
	K	VRC26.26			VRC26.26
340	D		PGT142		PGT145
	N		PGT145
	K				PGT145
	E		PGT145
426	M	VRC26.26			PGT145 VRC26.08
	L				VRC26.08
	R				PGT145
588	K				PGDM1400
632	D	VRC26.26		VRC26.25	VRC26.08 VRC26.25
	E	VRC26.26		VRC26.08 VRC26.25	VRC26.08 VRC26.25
636	S	PG9 PG16	PG16 PG9 PGT142 PGT145		PG9
	D	PG9 VRC26.26 PG16	PG16 PG9 PGT142 PGT145		PG9
644	T	PG9 PG16
	R	VRC26.26	PG16 PGT145
	S	PG9 PG16
	T		PG16 PG9 PGT142 PGT145
677	N	PG9 PGT145	PG9 PG16		PG9 PGT145
	Q		PG9 PG16 PGT145		PG9 PGT145
683	K		PGT142 PGT145		PGT142 PGT145
	R		PGT142 PGT145		PGT145 PGT142
743	D		PGT145
717	F		PGT142 PGT145		PGT145
	L		PGT142 PGT145		PGT145
775	I	VRC26.26 PG9	PGT145 PG16 PGT142		PGT145
	L	VRC26.26 PG9	PGT145 PG9		PGT145
805	R		PG9 PG16 PGT145		PGT142
	Q	VRC26.26	PG9 PG16 PGT142		PGT142

## Sheet: C.CD4bsSummary
Table S3C. CD4bs bNAb summary of support for signatures
Position	Amino Acid	Supported in 1st data set: VRC01 VRC07 VRC22 12A12 CH31 NIH45.46 3BC176 3BNC117 PG04 3BNC55 45.46.G54W 45.46.WPY 45.46.WY PG05 VRC03 VRC06b 1B2530 IgG1b12 VRC13 VRC16 CH103 HJ16	Supported 2nd data set: VRC01 VRC03 VRC07 12A12 CH31 NIH45.46 3BC176 3BNC117 PG04 VRC06b 8ANC131 CH103	Supported in 3rd data set, C clade: VRC01 VRC07 VRC07.523.LS 3BNC117 VRC13 IgG1b12	Supported in 4th data set: NIH45.46 3BNC117 VRC01 12A12 VRC07 VRC07.523.LS CH31 N6 CH235.12 8ANC131 CH103		Position: These are numbered according to HXB2. An inclusive set of contact positions for number of CD4bs bNAbs descibed in the legend are shown in lavender. Particularly robust signatures that were used in Fig. 3 have bold Position Numbers.
5	L		3BNC117				Amino Acid: Red, Resistance. Blue, Sensitivity
	Q	IgG1b12 CH31 VRC03 VRC06b	CH103 VRC03 VRC06b				Antibody names C-F: Supported by Phylogenetic Signature, bold
	Q	CH31	CH31 VRC01 8ANC131				Antibody names C-F: Supported by only by an uncorrected signature, not bold
	K		CH103 VRC03				Antibody names C-F: Red, bNAbs with frequent contradictory signals
	M		CH103 VRC06b				Row colors:
	E		3BNC117				Contradiction in signal among different CD4bs bNABs
	G				CH103
	R	IgG1b12 VRC03 VRC06b	CH103 VRC03 VRC06b
9	H		CH103
	N			3BNC117
	S			3BNC117
	N		CH103
26	I		CH31 8ANC131		VRC01 VRC07.523.LS NIH45.46 3BNC117 8ANC131 12A12
	I	IgG1b12	VRC03 VRC06b
	Y				CH235.12
	M	IgG1b12	VRC03 VRC06b
	M	CH31	CH31 VRC01 3BNC117 8ANC117		VRC01 VRC07.523.LS NIH45.46 3BNC117 8ANC131 CH235.12 CH31
31	N				N6 VRC07.523.LS 12A12
	R				CH235.12
	S		CH103		CH103
	A				CH103
	V		PG04		12A12
60	A	CH31 VRC07	VRC01 CH103 NIH45.46 PG04 VRC03 VRC06b VRC07		NIH45.46 VRC07 3BNC117
	G		VRC01 NIH45.46 PG04 VRC07 3BNC117		3BNC117 CH235.12 NIH45.46 VRC01 VRC07
	S	HJ16
87	D		CH31		CH31
	E		VRC01 PG04 NIH45.46 8ANC131
	G		PG04
	K	VRC16 3BC176	CH31
99	E				CH103
	K	PG05
	N		8ANC131		CH31 3BNC117 8ANC131
	D		CH31 3BNC117 8ANC131 12A12	VRC01	CH31 3BNC117 8ANC131
130	E			VRC07
	K		3BNC117 CH31
	D	CH31
	S	45.46.WPY 45.46.WY			8ANC131
	Q				CH31
	NxST	VRC03
178	R		CH31 VRC07
	S				CH013
	K		VRC07		CH235.12
182	E	PG04			CH235.12
	V		8ANC131		CH235.12
183	Q		CH31 VRC01 12A12 3BNC117 8ANC131		3BNC117 CH31 CH235.12 VRC01 12A12
	Q		VRC03 VRC06b
	P		VRC03 VRC06b
	P		CH31 VRC01
	S	1B2530		3BNC117	3BNC117 CH31
192	I			VRC13
	I				VRC01
	V		VRC03		CH235.12
	R	VRC16		VRC13	N6 12A12 CH235.12 VRC01
197	NxST			VRC01
230	D		CH31 VRC01		CH235.12 CH31 3BNC117 8ANC131 VRC01 VRC07
	N	IgG1b12
	N		CH31 VRC01		CH235.12 3BNC117 VRC01 VRC07
	NxST	IgG1b12
	NxST		CH31 VRC01		3BNC117 VRC01
234	N	VRC06b 1B2530 45.46.G54W
	S	8ANC195
	N	8ANC195
	NxST	NIH45.46 VRC01 3BNC55 45.446.WPY 45.46.WY	VRC01 VRC07	VRC01 VRC07 VRC07.523.LS	VRC07 NIH45.46 CH31 CH235.12 VRC01 N6 VRC07.523.LS
258	Q				VRC07.523.LS VRC01 VRC07
	H				VRC07.523.LS VRC01 VRC07
268	E	12A12 45.46.WPY 45.46.WY		VRC01 VRC07
269	D		VRC01 NIH45.46 VRC07 12A12		VRC01 NIH45.46 N6 CH235.12 3BNC117
	G		8ANC131
	K		CH31 PG04		CH31 3BNC117 8ANC131
	E				8ANC131
	Q	3BNC117			VRC07.523.LS
271	I		3BNC117 12A12		3BNC117 VRC01 12A12 VRC07.523.LS
	I				CH103 8ANC131 3BNC117
	V	3BNC176	CH103		CH103
	V		VRC01		3BNC117 VRC01 12A12 CH31 N6 VRC07.523.LS
	K		8ANC131		8ANC131
loop D: 275-283
275	E		12A12		N6 CH235.12 12A12
	A				CH235.12
	K	VRC13	12A12 8ANC131		N6 CH235.12 12A12
276	D	PG04	CH31 PG04		CH31 VRC07.523.LS VRC07
	N	PG04 CH31 NIH45.46 VRC01 VRC07 3BNC117 3BNC55 45.46.G54W 45.46.WPY 45.46.WY	CH31 PG04		CH31 VRC07.523.LS VRC07 3BNC117
	NxST	PG04 CH31 12A12 3BNC117 NIH45.46 VRC01 VRC07 HJ16 1B2530 45.46.WPY 45.46.WY	CH31 PG04		CH31 VRC07.523.LS VRC07 3BNC117
278	T	CH31 PG04	12A12 3BNC117	VRC07	CH31 12A12 CH235.12 VRC07.523.LS 3BNC117
	S			VRC07.523.LS	12A12 CH235.12 VRC07.523.LS
279	D	3BNC55 VRC03 NIH45.46 PG04	VRC01 VRC03 NIH45.46	VRC01	VRC01 VRC07 NIH45.46
	D		12A12		CH235.12 12A12 3BNC117
	K				VRC01 VRC07 VRC07.523.LS
	N		12A12 CH31		12A12 3BNC117 CH31 CH235.12 8ANC131
	N	3BNC55 VRC03 PG04	VRC03
280	N	VRC01 VRC07 3BNC117		VRC01 VRC07 VRC07.523.LS	CH235.12 CH31 NIH45.46 VRC01 VRC07 VRC07.523.LS 3BNC117
	S	VRC01 VRC07 3BNC117			CH235.12 VRC01 VRC07 VRC07.523.LS
281	A		CH31 3BNC117 8ANC131		8ANC131 CH31 3BNC117
281	G	median	276
	T				12A12
	G		NIH45.46 VRC01
282	K		12A12		CH235.12
	Q				CH235.12
	N		12A12 3BNC117 8ANC131		12A12 8ANC131
external
291	S		VRC01		CH103 8ANC131
	S	PG05
	P		VRC01 3BNC117
	A	VRC16
	P	CH44 PG04 3BNC117	PGT145
	T	CH103			CH103
316	V		CH103 8ANC131		CH103 8ANC131
	V	PG05
	A	VRC06b	8ANC131		8ANC131
	A	CH31		VRC07 VRC01	CH31
	T			VRC01
317	F		VRC01 VRC07 NIH45.46		CH31 N6 VRC01 VRC07.523.LS
	F		3BNC117
	I		VRC01 VRC07 3BNC117
	Y		CH103 VRC03
328	Q		CH31 CH103 NIH45.46 8ANC131		8ANC131
	E		8ANC131
	K		CH103 VRC03		CH103
350	Q			3BNC117
	E				NIH45.46
	A		3BNC117
	G				VRC01 3BNC117
	K	CH103			8ANC131
	R		3BNC117 8ANC131		3BNC117 CH103 VRC01 8ANC131
353	Y		VRC07 VRC01 NIH45.46		VRC07 VRC07.523.LS
	F		VRC07 NIH45.46
358	K		VRC07 VRC01 NIH45.46 PG04 CH31		CH31 VR07
	T		NIH45-46 CH31 PG04 VRC03 VRC06b		CH103
362	A		8ANC131		12A12
	E	VRC06b			CH31
	E				N6
	N	VRC03 VRC06b	VRC03
	Q	CH103	CH103 VRC06b		CH103 8ANC131
	S				VRC01
	T	HJ16
	NxST	NIH45.46 VRC03 VRC06b	VRC03 VRC06b
CD4 binding loop: 364-374
364	A		CH103 VRC03		CH103
	H	PG04	CH31 NIH45.46 PG04 VRC01 VRC03 VRC06b VRC07 3BNC117 8ANC13	VRC01 IgG1b12 VRC13	NIH45.46 CH235.12 CH31 VRC01 VRC07 3BNC117
	P	CH103			CH103 8ANC131
	S	CH103 PG04 VRC03 12A12	CH103 PG04 VRC03 CH31 NIH45.46 VRC01 VRC06b VRC07 3BNC117 8ANC131	VRC01 VRC07 3BNC117 VRC13	VRC01 VRC07 NIH45.46 3BNC117 CH31 CH235.12 CH103 N6 8ANC131
365	P		PG04 VRC01 12A12 3BNC117 8ANC131	3BNC117	CH235.12 VRC01 VRC07 12A12
	S		CH103 CH31 NIH45.46 PG04 VRC01 VRC03 VRC07 12A12 3BNC117 8ANC131	VRC07	NIH45.46 3BNC117 VRC01 VRC07 CH31 CH235.12 N6
	L				VRC01 CH235.12
	V				VRC01 CH235.12
371	I	VRC07 VRC13 12A12 45.46.G54W	CH103 NIH45.46 VRC03 VRC06b 8ANC131		VRC01 VRC07.523.LS CH103 CH31 NIH45.46 3BNC117 8ANC131
	V	CH31	CH103 NIH45.46 VRC03 VRC06b		VRC01 CH103 12A12 NIH45.46
372	T	VRC03	CH103 VRC03 VRC06b		CH103
	T			VRC01
	V	IgG1b12 VRC06b	CH103 VRC03 VRC06b 8ANC131		CH103 8ANC131
	V				CH31 12A12
386	N	VRC13	CH31	IgG1b12
	NxST	IgG1b12 VRC13		VRC13 IgG1b12
	N				VRC07
395	Y	VR13 12A12			NIH45.46
	Y				3BNC117
	W	VRC16 VRC06b			3BNC117 CH31 8ANC131
	S	VRC13
	C				CH103
	K	VRC01 45.46.G54W
	N	45.46.WPY 45.46.G54W			NIH45.46
	NxST	45.46.WPY
beta20/21: 425-432
425	N	VRC16	VRC07		NIH45.46 VRC01
	R	VRC16	VRC07		NIH45.46
429	E	CH31	12A12 CH31 CH103		CH31 12A12
	E	VRC03	NIH45.46 VRC07 CH103 VRC03 VRC06b		CH103 NIH45.46
	G	VRC03 VRC06b CH103	CH31 CH103 NIH45.46 PG04 VRC03 VRC06b		CH31 CH103 NIH45.46 8ANC131
	K		12A12
	R	CH31 VRC01	CH31 PG04 VRC01		CH31 VRC01 12A12 3BNC117 8ANC131
432	K	IgG1b12 VRC03 VRC06b	VRC03 VRC06b
	L		12A12
	Q	IgG1b12	CH103
	Q		CH31
	R		8ANC131
442	NxST	3BNC117		IgG1b12	CH103
	Q	IgG1b12 VRC03 VRC06b	CH103 VRC03 VRC06b		CH103
	V		8ANC131 3BNC117		3BNC117 8AN131
	N	CH103 VRC16 3BNC117	CH31 8ANC131 3BNC117		CH31 3BNC117 8AN131
beta23: 455-459, V5 hypervariable excluded: 460-465, beta 24: 466-477
456	R	NIH45.46 VRC01 VRC07 12A12 3BNC117 45.46.G54W CH31 PG04 1B2530 3BNC55 45.46.WPY 45.46.WY	NIH45.46 VRC01	VRC01 VRC07.523.LS 3BNC117 VRC07	NIH45.46 VRC01 3BNC117 12A12 VRC07 VRC07.523.LS CH31 8ANC131 CH235.12
	S	NIH45.46 PG04 VRC01 VRC07 1B2530 3BNC117 45.46.G54W 45.46.WPY 45.46.WY			NIH45.46 VRC01 3BNC117 VRC07 VRC07.523.LS CH31
	W		NIH45.46 VRC01	VRC01 VRC07 VRC07.523.LS 3BNC117 VRC07	VRC01 VRC07.523.LS CH31 NIH45.46 12A12 3BNC117
458	G	CH31 NIH45.46 PG04 VRC01 VRC07 3BNC117 45.46.G54W 45.46.WPY 45.46.WY		VRC07.523.LS	CH235.12 VRC01 VRC07 VRC07.523.LS
	Y	VRC01 VRC07 3BNC117			CH235.12 VRC01 VRC07 VRC07.523.LS
459	D		NIH45.46 VRC01 VRC07	VRC01 VRC07.523.LS	VRC01 VRC07.523LS VRC07 12A12
	G	CH31 NIH45.46 PG04 VRC01 VRC07 12A12 1B2530 3BNC117 45.46.G54W 45.46.WPY 45.46.WY	CH31 PG04 3BNC117 8ANC131	3BNC117 VRC01 VRC07 VRC07.523.LS	3BNC117 VRC01 12A12 VRC07 VRC07.523.LS CH31 CH103 NIH45.46
466		VRC01 VRC07 3BNC117 12A12 3BNC117 45.46.G54W
471	G	VRC13 1B2530 VRC16 3BNC117 1B2530	3BNC117	VRC13 3BNC117	3BNC117 CH31 CH235.12 N6 VRC01 VRC07.523.LS VRC07 8ANC131
	A				CH235.12
	E		3BNC117 CH31	VRC13 3BNC117	CH235.12 3BNC117
	I	3BNC117	NIH45.46 VRC01 VRC07		CH31 N6 VRC01 NIH45.46 VRC07.523.LS VRC07 3BNC117 8ANC131 12A12
	T	CH31 VRC01 VRC07 3BNC117			VRC07
474	D		CH31 12A12 NIH45.46 VRC01 VRC07 8ANC131	VRC13	8ANC131 12A12 CH103 VRC07.523.LS
	N		12A12 VRC07 8ANC131	VRC13	8ANC131 12A12 CH103
476	K		CH31 VRC06b 8ANC131		8ANC131 CH103
	R		CH31 VRC06b 8ANC131		CH31 8ANC131 CH103
507	E		CH103 VRC03 VRC06b		CH103
	E		12A12		N6
	Q	VRC06b VRC22 3BNC176	CH103 VRC03 VRC06b		CH103
	R		12A12
518	V	PG05	VRC06b
	V	12A12	CH31 VRC01		CH235.12 CH31 N6 VRC07.523.LS 12A12
	L				VRC07.523.LS 12A12
	M		VRC01		CH31
534	S		VRC07 VRC01 NIH45.46		VRC07.523.LS VRC01 VRC07
	A		VRC07 VRC01 NIH45.46		VRC07.523.LS VRC01 VRC07
616	NxST	NIH45.46 VRC01 VRC07 12A12 3BNC117 45.46.WPY 45.46.WY CH31		VRC01	3BNC117
618	NxST	NIH45.46 VRC01 VRC07 12A12 3BNC117 45.46.WPY PG04 CH31			3BNC117
	N				3BNC117
	T				NIH45.46
	S				12A12 CH235.12 NIH45.46
646	L		CH31 VRC01 VRC07 3BNC117 8ANC131		VRC01 CH103 3BNC117 8AN131
	I		CH31 VRC01 VRC07 3BNC117 8ANC131		VRC01 CH103 3BNC117 8AN131
654	E	CH103	VRC07 CH103 VRC03 VRC06b		N6 CH103 8ANC131
	E	PG05
	D	CH103	CH103 VRC03 VRC06b		CH103 8ANC131
	D	PG05
683	K		NIH45.46 3BNC117	VRC07.523.LS 3BNC117	3BNC117 VRC01
	R		NIH45.46 3BNC117	VRC07.523.LS 3BNC117	3BNC117 VRC01
700	A		CH103 NIH45.46 VRC07		CH103
	A	CH31 VRC07
	G		NIH45.46		NIH45.46 8ANC131
	S		CH103 NIH45.46 8ANC131		CH103 8ANC131
	T		CH103 VRC06b
	V	CH31 NIH45.46
784	L		CH103		12A12 VRC07 VRC07.523.LS VRC01
	I			3BNC117
	V	3BNC117 VRC01 VRC07			CH235.12 VRC07 VRC07.523.LS VRC01
833	A		CH103		CH103
	A				12A12
	G		CH31 VRC01 3BNC117 8ANC131		CH31 VRC01 VRC07.523.LS 3BNC117 8ANC131
	I	NIH45.46 PG04 VRC13 VRC16 12A12 45.46.G54W 45.46.WPY			CH235.12 CH31 NIH45.46 3BNC117 8ANC131
	L	CH31
	V	CH31 PG04 VRC07 12A12 45.46.G54W 45.46.WPY 45.46.WY
	V		CH31

## Sheet: D.MPERSummary
Table S3D. MPER bNAb summary of support for signatures
Position	Amino Acid	Supported in 1st data set: 2F5 4E10 10E8 Z13	Supported 2nd data set: 2F5 4E10 10E8	Supported in 3rd data set, C clade: 2F5 4E10 10E8 DH511.2	Supported in 4th data set: 2F5 4E10 10E8 DH511.2 DH511.2_K3		Position: These are numbered according to HXB2. An inclusive set of contact positions for number of MPER bNAbs described in the legend are shown in brown (dark brown, 2F5; light brown, others). Particularly robust signatures that were used in Fig. 3 have bold position numbers
65	V	2F5	2F5		2F5		Amino Acid: Red, Resistance. Blue, Sensitivity
	K				DH511.2 DH511.2_K3 10E8		Antibody names C-F: Supported by Phylogenetic Signature, bold
	K	2F5	2F5		2F5		Antibody names C-F: Supported by only by an uncorrected signature, not bold
80	NxST			DH511.2			Row colors:
	N			DH511.2	10E8		Contradiction in signal among different CD4bs bNABs
158	T			2F5
	S			2F5
240	K	2F5	2F5		2F5
	T	4E10
	N	2F5	2F5		2F5
	H		2F5		2F5
268	K		10E8 4E10		10E8 4E10 DH511.2 DH511.2_K3
	E				4E10 10E8
	G				2F5
270	I		10E8 2F5		2F5
	V		10E8 2F5		2F5
277	F		10E8 2F5		2F5
	I		2F5		2F5
	I		4E10		DH511.2 10E8
	L			4E10
	L	2F5	2F5		2F5
281	V	4E10 2F5	2F5		2F5
	A	4E10			2F5
300	S	2F5			10E8
	D		10E8		4E10
	G		2F5
	Y		10E8 4E10
301	NxST		2F5 10E8 4E10		4E10 2F5 10E8 DH511.2_K3 DH511.2
	N		2F5		4E10 DH511.2_K3
308	H				10E8
	H				2F5
	R				2F5
	T				2F5
334	NxST			10E8
	NxST				2F5
	N				2F5
336	E		2F5		2F5
	T			10E8
	T	2F5	2F5		4E10
	S				4E10 DH511.2_K3
	A		2F5		2F5
	D		2F5		2F5
346	G	2F5	2F5		2F5
	K		2F5		2F5
	S	2F5	2F5		2F5
	A	2F5	2F5		2F5
	V	2F5			2F5
354	NxST		2F5
	P		2F5
	G		2F5
406	E				4E10 DH511.2_K3 DH511.2 10E8
	A				4E10
	N				DH511.2
413	NxST	2F5
	T	2F5
432	Q	2F5	2F5		2F5
	R	2F5	2F5		2F5
	K		2F5 10E8		2F5
440	E	2F5	2F5		2F5
	A	2F5	2F5		2F5
	S	2F5 4E10	10E8 4E10		10E8 2F5
	P				2F5
	Q		10E8
	Q	2F5			2F5
446	S	10E8 2F5	10E8 2F5		2F5
	N	2F5			2F5
	NxST	2F5			2F5
	E	2F5
	E				4E10 10E8 DH511.2
	K	2F5	2F5		2F5
	V	2F5	2F5		2F5
471	E				2F5
	G	4E10
	A				4E10
515	M	2F5
	L	2F5			2F5
616	NxST				4E10
618	NxST				4E10
	N				4E10
	S				4E10 2F5
619	K				4E10
	I		4E10		4E10
	L		2F5		2F5
	Q		2F5		2F5 4E10
	Y				4E10
620	A			4E10
	E		2F5		4E10 10E8
	Q				10E8 DH511.2
	S				10E8
	T		2F5		2F5
662	A	2F5	2F5 10E8		2F5 10E8
	E	2F5	2F5 10E8		2F5 10E8
	K				2F5
	T				4E10 10E8
664	D				2F5
	G		4E10		4E10
665	K	2F5	2F5	2F5	2F5
	Q				2F5
	S	2F5	2F5	2F5	2F5
667	A	2F5	2F5		2F5
	D	2F5			2F5
	E	2F5			2F5
	E				4E10
	K	2F5	2F5		2F5
	N	2F5	2F5		2F5
	S				10E8
668	N	2F5	2F5		2F5 10E8
	S	2F5	2F5		2F5 10E8
671	T	10E8	10E8	10E8	10E8
	S	2F5	2F5
	S				4E10
	N				10E8
672	L				10E8 4E10 DH511.2 DH511.2_K3
	W				10E8 4E10 DH511.2 DH511.2_K3
673	F		4E10		4E10 10E8 DH511.2 DH511.2_K3
	L		4E10		4E10 10E8 DH511.2 DH511.2_K3
674	D	z13e1 4E10 2F5		4E10	2F5
	S	4E10 2F5	4E10	4E10 DH511.2	10E8 2F5 DH511.2_K3
	N			10E8 4E10	4E10
	NxST			4E10 10E8 DH511.2	DH511.2
676	S	1000000000			10E8 4E10 DH511.2 DH511.2_K3
	T	1000000000			10E8 4E10 DH511.2 DH511.2_K3
	A		4E10		4E10
680	G				10E8 4E10 DH511.2 DH511.2_K3
	W				10E8 4E10 DH511.2 DH511.2_K3
683	K	4E10		4E10 DH511.2	4E10 DH511.2_K3
	R	4E10		4E10 DH511.2	4E10 DH511.2_K3
702	I			10E8
	L			10E8	4E10
725	R				10E8 2F5
	G				2F5
726	G		10E8
	D				4E10 10E8
	D				2F5
742	R	2F5	2F5		2F5
	K		2F5		2F5
788	K	2F5			2F5
	L	2F5			2F5
	R	z13e1
809	K				DH511.2_K3, DH511.2, 2F5
	R				2F5
	N				2F5
	I				2F5
837	C		10E8 2F5		2F5
	W		10E8
	Y		10E8

## Sheet: E.V3.PhyloCor
Table S3E. V3 bNAbs, phylogenetically corrected signatures: q < 0.2, organized by antibody																			V3g Contact region
Table	Data set	Cutoff	HXB2 pos	Test AA	Antibody	p-value	r1c1	r1c2	r2c1	r2c2	q-value	Odds Ratio	Regression mRMR/RF, 10-1074, PGT121, PGT128: rank, HXB2 position, amino acid	Classification mRMR/RF, 10-1074, PGT121, PGT128: rank, HXB2 position, amino acid	West et al., PGT121, 10.1074, 10.996, 2G12	Hepler et al. method, new IDEpi runs for this study: 10.1074, PGT121, PGT128	Ferguson et al. PGT121, PGT123, PGT125-PGT128, PGT130, PGT135		Examples showing how to read contingency tables.
PGT121: tested in sets 1 2 3 4
T3	2	PosNeg	85	V	PGT121	0.0019	9	4	11	40	0.16	7.8
T3	4	PosNeg	155	K	PGT121	0.0036	14	40	11	119	0.19	3.8
T3	1	PosNeg	184	I	PGT121	8.9e-05	11	12	2	39	0.016	17			PGT121 M 184
			255	V	PGT121								4,8 255 V,I	10 255 V
T3glycan	4	PosNeg	289	NxST	PGT121	0.013	4	54	21	71	0.11	0.25
T3	1	PosNeg	293	E	PGT121	0.0014	1	23	17	26	0.16	0.069
T3glycan	4	PosNeg	295	NxST	PGT121	0.0051	20	36	9	59	0.055	3.6
T3glycan	2	median	295	NxST	PGT121	0.0028	13	23	2	34	0.11	9.3
T3	2	median	297	T	PGT121	0.0014	17	35	4	49	0.18	5.9
T3	2	PosNeg	300	N	PGT121	0.0018	10	13	7	56	0.16	6	2 300 N
T3glycan	4	PosNeg	301	NxST	PGT121	0.00073	7	68	0	130	0.0093	Inf							How to read a phylogenetically corrected T3 contingency table:
T3glycan	2	PosNeg	301	NxST	PGT121	0.003	5	32	0	77	0.093	Inf	7 301 NxST	9 301 NxST		PGT121 NxST (N301+ N332)			r1 stands for row 1, c1 for column 1, r2 for row 2, c2 for column 2
T3	1	PosNeg	307	I	PGT121	0.0016	14	16	9	54	0.17	5.1							PGT 121 site 301, M group	NXT -> !NXT	NXT -> NXT
T3	2	PosNeg	311	I	PGT121	0.0011	9	29	2	70	0.13	11							PGT121 negative	7	68
T3	4	PosNeg	325	D	PGT121	0.0036	21	51	15	113	0.19	3.1	5 325 D	3,4 325 K,D					PGT121 positive	0	130
T3	4	median	330	H	PGT121	0.00061	22	48	10	90	0.053	4.1							Fisher's exact p = 0.00073
T3	2	PosNeg	330	H	PGT121	0.0015	12	15	9	64	0.15	5.6							In this case, T3 is tracking the evolution of an ancestral state of NxT, a glycosylation sequon, to "not NxT" (!NxT, any other amino acid) versus when the site just stays NXT
T3	3	PosNeg	332	N	PGT121	1.6e-10	30	34	9	125	3.4e-08	12			PGT121 NxST 332		N332, Y, Y		When NXT is tracked, versus just N, the whole glycosylation motif is considered.
T3	1	PosNeg	332	N	PGT121	4e-05	10	15	3	70	0.0078	15							For T3 table in this study, and Odds Ratios > 1 means the amino acid is associated with sensitivity, Odds ratios < 1 resistance
T3	4	PosNeg	332	N	PGT121	1.5e-05	15	32	7	122	0.0011	8							Odds Ratio of Inf means the OR is infinity (divides by zero events)
T3	2	median	332	N	PGT121	0.00018	12	33	1	56	0.044	20							Infinite and 0 are important both cases of perfect associations, other values indicate relative levels of enrichment.
T3glycan	3	PosNeg	332	NxST	PGT121	1.6e-10	30	34	9	125	3.9e-09	12	1 332 NxST	1 332 NxST		PGT121 NxST (N301+ N332)			Here the PNGS at is highly conserved, all 7 times it is lost, PGT121 sensitivity is lost as well
T3glycan	1	PosNeg	332	NxST	PGT121	3.4e-05	12	12	6	66	0.00099	11
T3glycan	4	PosNeg	332	NxST	PGT121	1.5e-07	200	24	10	118	1.4e-06	9.7
T3glycan	2	PosNeg	332	NxST	PGT121	1.2e-05	13	13	6	70	0.00025	11
T2	4	median	334	N	PGT121	1.4e-06	20	50	3	99	6.4e-05	13
T2	2	PosNeg	334	N	PGT121	6.9e-06	12	14	4	72	0.004	15							How to read a phylogenetically corrected T2 contingency table:
T3glycan	3	PosNeg	334	NxST	PGT121	1.9e-07	22	41	7	126	4.7e-06	9.5		2 334 NxST					r1 stands for row 1, c1 for column 1, r2 for row 2, c2 for column 2
T3glycan	1	PosNeg	334	NxST	PGT121	0.0011	9	16	5	68	0.037	7.4							PGT 121 site 334, 2nd data set	!N->N	!N->!N
T3glycan	4	median	334	NxST	PGT121	4.2e-07	20	53	2	101	4.3e-06	19							PGT121 negative	12	14
T3glycan	2	PosNeg	334	NxST	PGT121	4.8e-07	12	14	2	74	8.8e-06	30							PGT121 positive	4	72
T3	3	PosNeg	334	S	PGT121	7.2e-11	35	23	17	114	1.9e-08	10	6 334 S	7 334 S					Fisher's exact p = 6.90E-06
T3	1	PosNeg	334	S	PGT121	0.00063	12	12	10	62	0.086	6							In this case, T2 is tracking the evolution of an ancestral state of "not N", (!N, any other amino acid), to N.
T3	4	PosNeg	334	S	PGT121	2.8e-06	19	25	12	116	0.0002	7.2							Odds Ratio = 15: for T2, For T2 Tables, OR > 1 indicates an amino acid associated with resistance
T3	2	PosNeg	334	S	PGT121	4.5e-06	13	13	5	71	0.00079	14							When 334 shifts to N, 12/16 times PGT121 does not detectably neutralize the virus
T3	2	PosNeg	336	S	PGT121	0.00058	3	21	14	8	0.081	0.087
T3	4	PosNeg	336	T	PGT121	6.3e-05	7	45	24	22	0.0049	0.15
			340	R	PGT121									5 340 R
T3glycan	4	PosNeg	362	NxST	PGT121	0.0083	3	61	18	75	0.085	0.21
			363		PGT121								3 363 S*	8 363 P*					* these changes impact the favorable glycosylation site at 362
T2	2	PosNeg	407	S	PGT121	0.00044	6	21	0	64	0.16	Inf
T3glycan	3	median	413	NxST	PGT121	0.0031	10	7	0	10	0.11	Inf
			442	E	PGT121										PGT121 E 442
T3glycan	4	PosNeg	448	NxST	PGT121	0.0072	2	72	19	108	0.074	0.16
T3	4	PosNeg	583	V	PGT121	0.00019	0	56	13	52	0.015	0
T3	3	median	612	S	PGT121	0.00093	29	58	10	75	0.12	3.7
			620	N	PGT121									6 620 N
T3	3	median	640	D	PGT121	0.00097	30	34	40	11	0.12	0.25
T3	4	PosNeg	662	E	PGT121	0.003	0	35	9	32	0.18	0
T3glycan	4	PosNeg	674	NxST	PGT121	0.01	4	67	24	100	0.095	0.25
T3	2	highest3quartiles	688	I	PGT121	0.00013	0	87	6	22	0.18	0
			702	L	PGT121										PGT121 L 702
T3	3	median	774	F	PGT121	0.00065	5	91	22	74	0.085	0.19
			843	V	PGT121										PGT121 V 843
PGT123: tested in set 1
T3glycan	1	PosNeg	160	NxST	PGT123	0.0098	0	50	9	57	0.19	0
T3	1	PosNeg	184	I	PGT123	5e-05	12	15	1	36	0.0094	27
T3	1	PosNeg	332	N	PGT123	2.8e-06	12	20	1	65	0.00071	37					N332, Y, Y
T3glycan	1	PosNeg	332	NxST	PGT123	4.7e-08	16	15	2	63	1.1e-06	32
T2	1	PosNeg	334	N	PGT123	4.6e-05	11	20	2	63	0.036	17					N334, Y, Y
T3glycan	1	PosNeg	334	NxST	PGT123	1.2e-06	13	20	1	64	3.6e-05	40
T3	1	PosNeg	334	S	PGT123	1e-05	16	15	6	59	0.0021	10
T3	1	median	836	I	PGT123	0.0016	1	19	22	28	0.19	0.069
10.1074: tested in sets 1 3 4
T3	1	PosNeg	184	I	10.1074	0.0012	11	17	2	35	0.14	11
T3glycan	4	PosNeg	230	NxST	10.1074	0.013	0	52	10	75	0.12	0
			240	S	10.1074										10.1074 S 240
T3glycan	1	PosNeg	276	NxST	10.1074	0.0099	8	42	1	64	0.19	12
T3	3	PosNeg	282	K	10.1074	0.0023	0	73	13	111	0.2	0
T3glycan	4	PosNeg	295	NxST	10.1074	0.0014	20	33	9	62	0.016	4.1
T3glycan	4	median	301	NxST	10.1074	0.014	7	97	0	101	0.16	Inf
T3	3	median	305	K	10.1074	0.0018	31	68	12	84	0.19	3.2
T3	4	PosNeg	316	A	10.1074	0.0023	0	33	15	55	0.15	0
T2	4	PosNeg	323	T	10.1074	0.0013	10	59	3	133	0.14	7.4
			325	K	10.1074								3 325 K
T3	1	PosNeg	330	H	10.1074	0.00039	11	18	4	58	0.059	8.6	2 330 H
T3	3	PosNeg	330	H	10.1074	9.4e-06	24	39	12	110	0.0014	5.6
T3	4	PosNeg	330	H	10.1074	0.0017	14	23	18	115	0.12	3.9
T2	3	PosNeg	330	Y	10.1074	0.00037	20	43	12	110	0.12	4.2
T2	4	PosNeg	332	K	10.1074	0.00046	7	64	0	136	0.056	Inf
T3	1	PosNeg	332	N	10.1074	1.5e-07	13	21	0	65	8.1e-05	Inf			10.1074 NXT 332	NxST N332
T3	3	PosNeg	332	N	10.1074	5.2e-18	37	34	2	125	1.7e-15	66
T3	4	PosNeg	332	N	10.1074	6.4e-15	21	20	1	134	1.1e-12	130
T2	4	PosNeg	332	T	10.1074	0.00066	8	58	1	134	0.075	18
T3glycan	4	PosNeg	332	NxST	10.1074	4.7e-20	27	10	3	132	6.4e-19	110	1 332 NxST	1 332 NxST		10.1074 NxST (N332)
T3glycan	1	PosNeg	332	NxST	10.1074	2.8e-11	18	14	0	65	1.2e-09	Inf
T3glycan	3	PosNeg	332	NxST	10.1074	5.2e-18	37	34	2	125	1.6e-16	66
T2	1	PosNeg	334	N	10.1074	7.5e-08	13	19	0	65	4.8e-05	Inf
T2	3	PosNeg	334	N	10.1074	2.8e-19	34	28	1	126	8.5e-17	150
T2	4	PosNeg	334	N	10.1074	5.9e-17	22	15	1	134	3.9e-16	190
T3glycan	4	PosNeg	334	NxST	10.1074	4.3e-17	22	19	0	135	4.5e-16	Inf
T3glycan	1	PosNeg	334	NxST	10.1074	3.7e-08	14	20	0	65	8.8e-07	Inf
T3glycan	3	PosNeg	334	NxST	10.1074	5.6e-14	28	41	1	126	2.4e-12	84
T3	3	PosNeg	334	S	10.1074	1.6e-17	42	20	10	117	3.6e-15	24
T3	1	PosNeg	334	S	10.1074	1.5e-06	17	15	5	60	0.0006	13
T3	4	PosNeg	334	S	10.1074	3.7e-14	24	13	7	128	3.5e-12	32
T3	4	PosNeg	336	T	10.1074	2.6e-05	7	46	24	21	0.0019	0.14
			341	A	10.1074								10 341 A
T2	4	median	344	K	10.1074	0.0015	15	73	2	81	0.17	8.2
T3	1	PosNeg	346	S	10.1074	0.001	8	2	2	14	0.13	23
T3glycan	4	PosNeg	362	NxST	10.1074	0.0033	2	58	19	78	0.036	0.14	9 362 NxST
			363		10.1074								4,5 363 P,S*						* these changes would alter the favorable glycosylation site at 362
			369	I	10.1074										10.1074 I 369
T3glycan	3	median	413	NxST	10.1074	0.0044	9	5	1	12	0.13	19
T3glycan	4	PosNeg	448	NxST	10.1074	0.013	2	67	19	113	0.12	0.18
T3	4	median	583	V	10.1074	0.0027	2	65	11	43	0.19	0.12
T3	4	PosNeg	588	K	10.1074	0.0013	3	53	27	80	0.11	0.17
T3	4	median	662	E	10.1074	0.0005	0	41	9	26	0.044	0
T3glycan	4	PosNeg	674	NxST	10.1074	0.017	4	63	24	104	0.14	0.28
T2	4	median	750	S	10.1074	0.002	8	32	1	62	0.19	15
			755	I	10.1074								8 755 I
T3	4	PosNeg	770	R	10.1074	0.0027	3	68	26	107	0.17	0.18
T3	3	PosNeg	774	F	10.1074	5.1e-05	1	69	26	96	0.0071	0.054
			824	G	10.1074								6 824 G
			833	V	10.1074								7 833 V
			843	V	10.1074										10.1074 V 843
10.1074V: tested in set 3
T3	3	median	305	K	10.1074V	0.0017	31	67	12	85	0.18	3.3
T2	3	PosNeg	330	Y	10.1074V	0.00061	19	40	13	113	0.17	4.1
T3	3	PosNeg	330	H	10.1074V	1.4e-05	23	36	13	113	0.002	5.5
T2	3	PosNeg	332	T	10.1074V	2.9e-05	11	56	1	132	0.0097	26
T2	3	PosNeg	332	K	10.1074V	0.00033	7	58	0	133	0.11	Inf
T3	3	PosNeg	332	N	10.1074V	3e-18	36	29	3	130	1.8e-15	52
T3glycan	3	PosNeg	332	NxST	10.1074V	3e-18	36	29	3	130	2e-16	52
T2	3	PosNeg	334	N	10.1074V	9.5e-16	31	26	4	128	3e-13	37
T3	3	PosNeg	334	S	10.1074V	4e-17	40	17	12	120	7.1e-15	23
T3glycan	3	PosNeg	334	NxST	10.1074V	3.7e-12	26	37	3	130	1.1e-10	30
T2	3	PosNeg	336	T	10.1074V	0.00049	16	47	9	124	0.14	4.6
T3glycan	3	median	410	NxST	10.1074V	0.0043	22	78	7	91	0.14	3.6
T3glycan	3	median	413	NxST	10.1074V	0.0011	10	6	0	11	0.042	Inf
T3	3	PosNeg	774	F	10.1074V	0.00012	1	64	26	101	0.017	0.061
10.996: tested in set 1
			49	D											10.999 D 49
T3glycan	1	PosNeg	230	NxST	10.996	0.0099	0	15	12	23	0.19	0
			330	H											10.996 H 330
T3	1	PosNeg	332	N	10.996	6.1e-09	13	15	0	71	4.3e-06	Inf			10.996 NxST 332
T3glycan	1	PosNeg	332	NxST	10.996	9.3e-14	18	8	0	71	3.3e-12	Inf
T2	1	PosNeg	334	N	10.996	2.2e-09	13	13	0	71	1.5e-06	Inf
T3glycan	1	PosNeg	334	NxST	10.996	1.1e-09	14	14	0	71	5e-08	Inf
T3	1	PosNeg	334	S	10.996	1.2e-08	17	9	5	66	6.4e-06	24
T3	1	PosNeg	336	T	10.996	0.0016	5	24	14	9	0.18	0.14
			444	S											10.996 S 444
PGT125: tested in set 1
T3glycan	1	PosNeg	230	NxST	PGT125	0.0024	2	26	10	12	0.073	0.097
T3glycan	1	PosNeg	295	NxST	PGT125	0.0057	14	22	3	29	0.14	6
T3	1	PosNeg	330	H	PGT125	0.0011	14	35	1	40	0.14	16
T3	1	PosNeg	332	N	PGT125	0.00022	13	41	0	44	0.037	Inf
T3glycan	1	PosNeg	332	NxST	PGT125	6.4e-06	18	35	0	43	0.00018	Inf
T2	1	median	334	N	PGT125	0.00042	13	40	0	43	0.14	Inf
T3glycan	1	PosNeg	334	NxST	PGT125	0.0002	14	41	0	43	0.0067	Inf
T3	1	PosNeg	334	S	PGT125	0.0012	19	34	3	40	0.14	7.3
T3glycan	1	median	442	NxST	PGT125	0.0058	9	17	0	19	0.2	Inf
PGT126: tested in set 1
T3	1	PosNeg	184	I	PGT126	0.00027	11	14	2	37	0.044	14
T3glycan	1	PosNeg	230	NxST	PGT126	0.0077	1	20	11	18	0.17	0.085
T3	1	PosNeg	330	H	PGT126	0.0012	12	25	3	50	0.15	7.8
T3	1	PosNeg	332	N	PGT126	3.3e-06	13	28	0	57	0.00073	Inf					N332, Y, Y
T3glycan	1	PosNeg	332	NxST	PGT126	8.3e-09	18	22	0	56	2.4e-07	Inf
T2	1	PosNeg	334	N	PGT126	3e-06	13	27	0	56	0.0019	Inf
T3glycan	1	PosNeg	334	NxST	PGT126	1.6e-06	14	28	0	56	4.2e-05	Inf
T3	1	PosNeg	334	S	PGT126	1.8e-05	18	22	4	52	0.0038	10					S334, Y, Y
PGT127: tested in set 1
T3glycan	1	PosNeg	188	NxST	PGT127	0.0094	8	1	4	10	0.19	17
T3glycan	1	PosNeg	230	NxST	PGT127	0.0062	2	25	10	13	0.15	0.11
T3	1	PosNeg	330	H	PGT127	0.00052	14	34	1	41	0.078	16
T3	1	PosNeg	332	N	PGT127	0.00017	13	40	0	45	0.029	Inf					N332, Y, ND
T3glycan	1	PosNeg	332	NxST	PGT127	5.8e-06	18	34	0	44	0.00018	Inf
T2	1	PosNeg	334	N	PGT127	0.00017	13	39	0	44	0.08	Inf					N334, Y, ND
T3glycan	1	PosNeg	334	NxST	PGT127	0.00019	14	40	0	44	0.0067	Inf
T3	1	PosNeg	334	S	PGT127	0.00054	19	33	3	41	0.078	7.7					S334, Y, ND
T3glycan	1	median	442	NxST	PGT127	0.0025	9	16	0	20	0.095	Inf
PGT128: tested in sets 1 2 3 4
			151		PGT128									10 151 Q
T2	4	median	165	I	PGT128	0.00037	2	74	14	50	0.043	0.098	6 165 I	7 165 I
T3	4	median	165	L	PGT128	0.0012	5	59	18	40	0.1	0.19
T3	3	Higest3quart1	179	P	PGT128	6.1e-05	5	25	12	3	0.054	0.055
T2	3	Higest3quart1	179	S	PGT128	9.3e-05	3	145	9	34	0.12	0.08
T3	2	PosNeg	240	T	PGT128	0.00062	5	0	2	16	0.083	Inf
T3	4	median	252	R	PGT128	0.0019	10	13	2	30	0.15	11
T3glycan	4	PosNeg	293	NxST	PGT128	0.02	8	65	3	123	0.14	5				PGT128 NxST (N293+N363)
T3	2	PosNeg	295	N	PGT128	1.4e-05	10	13	1	50	0.0023	36
T3	4	PosNeg	295	N	PGT128	6.6e-05	17	29	6	75	0.0049	7.2
T3glycan	4	PosNeg	295	NxST	PGT128	1e-06	22	23	7	72	9.3e-06	9.6
T3glycan	1	PosNeg	295	NxST	PGT128	0.0065	10	11	7	40	0.15	5	2 295 NxST	2 295 NxST
T3glycan	2	PosNeg	295	NxST	PGT128	3.5e-08	14	9	1	48	2.8e-06	68				PGT128 NxST (N301+ N295)
T2	2	PosNeg	297	I	PGT128	0.0009	9	28	2	70	0.19	11
T2	4	PosNeg	297	I	PGT128	0.0017	15	57	7	119	0.19	4.4
T3	2	PosNeg	297	T	PGT128	6.9e-07	17	18	4	66	0.0001	15	4 297 T	4 297 T
T3	4	PosNeg	297	T	PGT128	3.1e-06	25	44	10	113	0.00021	6.3				PGT128 T 297
T2	3	Higest3quart1	300	G	PGT128	9.9e-05	31	86	0	36	0.11	Inf
T3	4	PosNeg	301	N	PGT128	0.00099	7	72	0	128	0.087	Inf
T3glycan	4	median	301	NxST	PGT128	0.0068	7	95	0	103	1190	Inf	5 301 NxST	5 301 NxST		PGT128 NxST (N301+ N332 or 295)
T3	2	PosNeg	304	R	PGT128	0.0027	5	31	0	77	0.18	Inf	9 304 R	9 304 R
T3	3	median	316	T	PGT128	0.0013	33	55	15	78	0.15	3.1
					PGT128								3 320 -	3 320 -
T3	3	PosNeg	330	H	PGT128	7.6e-09	31	49	5	100	1.1e-06	12	7 330 H	6 330 H
T3	4	PosNeg	330	H	PGT128	0.0015	19	38	13	100	0.11	3.8
T2	3	PosNeg	330	Y	PGT128	2.5e-07	27	53	5	100	8.9e-05	10
T3	1	PosNeg	332	N	PGT128	6.3e-05	12	28	1	57	0.011	24
T3	2	PosNeg	332	N	PGT128	1.6e-05	11	19	2	70	0.0023	20
T3	3	PosNeg	332	N	PGT128	1.2e-11	36	54	3	105	3.7e-09	23
T3	4	PosNeg	332	N	PGT128	2.7e-07	19	44	3	110	1.9e-05	16
T3glycan	4	PosNeg	332	NxST	PGT128	1.5e-09	25	34	5	108	1.3e-08	16	1 332 NxST	1 332 NxST		PGT128 NxST (N301+ N332)
T3glycan	1	PosNeg	332	NxST	PGT128	2.2e-07	17	22	1	56	6.2e-06	42
T3glycan	2	PosNeg	332	NxST	PGT128	4.5e-08	16	14	3	69	1.9e-06	25
T3glycan	3	PosNeg	332	NxST	PGT128	1.2e-11	36	54	3	105	3.5e-10	23
T2	1	PosNeg	334	N	PGT128	5.7e-05	12	27	1	56	0.038	24
T2	2	PosNeg	334	N	PGT128	4e-06	13	17	3	69	0.0045	17
T2	3	PosNeg	334	N	PGT128	3.3e-12	33	49	2	105	1.5e-09	35
T2	4	PosNeg	334	N	PGT128	4.5e-07	19	40	4	109	2.8e-05	13
T3glycan	4	PosNeg	334	NxST	PGT128	2.7e-07	19	44	3	110	2.3e-06	16				PGT128 NxST (N334+N442)
T3glycan	1	PosNeg	334	NxST	PGT128	3.2e-05	13	28	1	56	0.00097	25
T3glycan	2	PosNeg	334	NxST	PGT128	3.9e-06	12	18	2	70	7.9e-05	22
T3glycan	3	PosNeg	334	NxST	PGT128	2.1e-10	28	60	1	107	3.9e-09	49
T3	1	PosNeg	334	S	PGT128	0.00012	17	22	5	52	0.021	7.8	8 334 S				S334, Y, ND
T3	3	PosNeg	334	S	PGT128	2.3e-10	42	40	10	97	4.6e-08	10
T3	2	PosNeg	334	S	PGT128	2.1e-07	15	15	3	69	4.9e-05	22
T3	4	PosNeg	334	S	PGT128	6.7e-08	24	35	7	106	5.2e-06	10
T3glycan	4	PosNeg	392	NxST	PGT128	0.016	18	59	13	113	0.13	2.6
T3	3	median	415	T	PGT128	0.00056	23	74	6	92	0.086	4.7
T3glycan	4	PosNeg	442	NxST	PGT128	0.0097	5	50	0	81	0.094	Inf		8 442 E		PGT128 NxST (N334+N442)
T3	3	median	612	S	PGT128	4.2e-05	31	55	8	78	0.009	5.4
T3	3	median	774	F	PGT128	0.00065	5	91	22	74	0.085	0.19
T3	4	PosNeg	801	Q	PGT128	0.0037	5	40	0	89	0.19	Inf
PGT130: tested in set 1
T3	1	highest1quartile	788	K	PGT130	0.0013	0	7	5	0	0.15	0
PGT135: tested in set 1
T3glycan	1	PosNeg	332	NxST	PGT135	0.0022	17	43	1	35	0.065	14
T3glycan	1	PosNeg	334	NxST	PGT135	0.0017	14	48	0	36	0.056	Inf
T3	1	median	805	L	PGT135	0.0011	2	27	8	7	0.15	0.07
DH270.1: tested in set 4
T3glycan	4	PosNeg	141	NxST	DH270.1	0.015	22	9	9	16	0.12	4.2
T3glycan	4	PosNeg	197	NxST	DH270.1	0.031	0	119	4	84	0.2	0
T3glycan	4	PosNeg	295	NxST	DH270.1	0.009	24	53	5	42	0.091	3.8
T3glycan	4	PosNeg	301	NxST	DH270.1	0.021	7	110	0	88	0.15	Inf
T3	4	PosNeg	325	D	DH270.1	2.9e-09	35	77	1	87	3e-07	39
T2	4	PosNeg	325	N	DH270.1	1.5e-07	29	83	1	87	8.1e-06	30
T3	4	PosNeg	330	H	DH270.1	0.00031	25	58	7	80	0.025	4.9
T3	4	PosNeg	332	N	DH270.1	1.1e-07	22	66	0	88	7.8e-06	Inf
T3glycan	4	PosNeg	332	NxST	DH270.1	1.8e-11	30	54	0	88	1.3e-10	Inf
T3glycan	4	PosNeg	334	NxST	DH270.1	1.1e-07	22	66	0	88	9.9e-07	Inf
T2	4	PosNeg	334	N	DH270.1	1.2e-08	23	61	0	88	7.4e-07	Inf
T3	4	PosNeg	334	S	DH270.1	2e-06	27	57	4	84	0.00015	9.8
T3	4	PosNeg	336	T	DH270.1	0.0014	16	56	15	11	0.11	0.21
T3glycan	4	PosNeg	362	NxST	DH270.1	0.00052	5	89	16	47	0.007	0.17
T3glycan	4	PosNeg	386	NxST	DH270.1	0.024	8	111	15	71	0.16	0.34
T3glycan	4	PosNeg	460	NxST	DH270.1	0.021	4	69	14	60	0.15	0.25
T2	4	median	743	D	DH270.1	0.002	0	32	5	10	0.2	0
T3	4	PosNeg	746	V	DH270.1	0.0027	3	36	7	8	0.17	0.1
DH270.5: tested in set 4
T2	4	PosNeg	141	T	DH270.5	0.00045	17	76	2	84	0.059	9.3
T3	4	PosNeg	184	I	DH270.5	0.0035	15	53	2	52	0.2	7.3
T3glycan	4	PosNeg	295	NxST	DH270.5	0.0024	24	48	5	47	0.029	4.6
T3glycan	4	PosNeg	301	NxST	DH270.5	0.014	7	99	0	99	0.12	Inf
T3	4	PosNeg	325	D	DH270.5	1.7e-08	33	68	3	96	1.2e-06	15
T2	4	PosNeg	325	N	DH270.5	1.7e-06	27	74	3	96	0.00012	12
T3	4	PosNeg	332	N	DH270.5	1.8e-09	22	55	0	99	2.1e-07	Inf
T3glycan	4	PosNeg	332	NxST	DH270.5	6.4e-12	29	44	1	98	5.4e-11	63
T2	4	PosNeg	334	N	DH270.5	1.2e-08	22	51	1	98	5.6e-07	42
T3glycan	4	PosNeg	334	NxST	DH270.5	1.8e-09	22	55	0	99	1.4e-08	Inf
T3	4	PosNeg	334	S	DH270.5	3.6e-07	26	47	5	94	2.4e-05	10
T3	4	PosNeg	336	T	DH270.5	0.0019	15	54	16	13	0.12	0.23
T2	4	PosNeg	362	N	DH270.5	6e-05	3	79	17	46	0.0062	0.1
T3glycan	4	PosNeg	362	NxST	DH270.5	7.1e-05	3	84	18	52	0.00084	0.1
T3glycan	4	PosNeg	386	NxST	DH270.5	0.027	7	101	16	81	0.17	0.35
T3glycan	4	PosNeg	392	NxST	DH270.5	0.031	22	83	9	89	0.2	2.6
T3glycan	4	PosNeg	404	NxST	DH270.5	0.018	2	82	10	73	0.14	0.18
T3glycan	4	PosNeg	460	NxST	DH270.5	0.02	3	61	15	68	0.15	0.22
T3	4	PosNeg	662	E	DH270.5	0.0026	1	44	8	23	0.17	0.068
T3	4	PosNeg	835	G	DH270.5	0.0037	0	14	5	4	0.19	0
DH270.6: tested in set 4
T3	4	PosNeg	85	V	DH270.6	0.0014	23	18	20	58	0.11	3.7
T3	4	median	184	I	DH270.6	0.0016	15	50	2	55	0.14	8.1
T3glycan	4	PosNeg	295	NxST	DH270.6	0.0012	23	42	6	53	0.015	4.8
T3	4	PosNeg	301	N	DH270.6	0.0035	7	87	0	113	0.2	Inf
T3glycan	4	PosNeg	301	NxST	DH270.6	0.0032	7	85	0	113	0.038	Inf
T3	4	median	325	D	DH270.6	4e-09	33	64	3	100	3.4e-07	17
T2	4	median	325	N	DH270.6	5e-07	27	70	3	100	2e-05	13
T3	4	median	330	H	DH270.6	0.0023	21	48	11	90	0.17	3.6
T3	4	PosNeg	332	N	DH270.6	9.3e-12	22	41	0	113	9.8e-10	Inf
T2	4	PosNeg	332	T	DH270.6	0.00046	9	79	0	113	0.053	Inf
T3glycan	4	PosNeg	332	NxST	DH270.6	1.2e-13	28	31	2	111	1.1e-12	49
T2	4	PosNeg	334	N	DH270.6	4.7e-11	22	37	1	112	1.5e-09	65
T3glycan	4	PosNeg	334	NxST	DH270.6	9.3e-12	22	41	0	113	7.2e-11	Inf
T3	4	PosNeg	334	S	DH270.6	6e-09	25	34	6	107	5.4e-07	13
T3	4	median	336	T	DH270.6	0.00032	13	54	18	13	0.03	0.18
T2	4	median	362	N	DH270.6	1.4e-05	2	77	18	48	0.00093	0.07
T3glycan	4	PosNeg	362	NxST	DH270.6	9.6e-05	2	74	19	62	0.0011	0.089
T3glycan	4	PosNeg	392	NxST	DH270.6	0.019	20	71	11	101	0.14	2.6
T3glycan	4	PosNeg	404	NxST	DH270.6	0.0013	0	72	12	83	0.016	0
T3	4	PosNeg	440	A	DH270.6	0.003	12	11	6	35	0.18	6.1
T2	4	PosNeg	440	E	DH270.6	0.001	15	68	3	92	0.13	6.7
T3glycan	4	median	448	NxST	DH270.6	0.012	5	96	16	84	0.13	0.28
2G12: tested in set 1 and 3
T3glycan	3	PosNeg	29	NxST	2G12	0.0036	0	181	2	10	0.11	0
T3	1	PosNeg	62	E	2G12	0.0004	10	52	6	1	0.06	0.035
T2	3	PosNeg	295	N	2G12	1e-05	23	150	8	2	0.0038	0.04			2G12 NXT 295
T3glycan	3	PosNeg	295	NxST	2G12	1e-05	23	150	8	2	0.00031	0.04
T3glycan	1	PosNeg	295	NxST	2G12	0.0068	16	31	1	23	0.15	12
			332	NxST	2G12										2G12 NxST 332
			339	NxST	2G12										2G12 NxST 339
T2	1	PosNeg	344	Q	2G12	0.00012	2	53	6	5	0.065	0.035

## Sheet: F.V2.PhyloCor
Table S3F. V2 bNAbs, phylogenetically corrected signatures: q < 0.2, organized by antibody																				V2g Contact region
Table	Data set	Cutoff	HXB2 pos	Test AA	Antibody	p-value	r1c1	r1c2	r2c1	r2c2	q-value	Odds Ratio	Regression, mRMR/RF, CAP256-VRC26.25, PG9, PGDM1400, PGT145: rank, HXB2 position, amino acid	Classification, mRMR/RF, CAP256-VRC26.25, PG9, PGDM1400, PGT145: rank, HXB2 position, amino acid	West et al., PG9, PG16: antibody, amino acid, position	Chuang et al. PG9, the subset of top 10 that also are found by signatures, antibody, position rank	Hepler et al. IDEpi: PG9	Ferguson et al. PGT143, PGT145
PG16: tested in sets 1 2 4
T3	2	median	33	K	PG16	0.0013	1	15	6	2	0.18	0.029
T3	2	median	99	N	PG16	0.00075	14	22	1	29	0.13	18
T3	1	median	130	N	PG16	3.1e-05	7	22	0	88	0.028	inf
T3glycan	1	median	130	NxST	PG16	0.0005	7	41	21	21	0.018	0.175439
T3	1	PosNeg	160	N	PG16	2.3e-06	7	14	0	96	0.00067	Inf
T3	2	PosNeg	160	N	PG16	4.7e-06	10	27	0	78	0.00072	Inf
T3glycan	1	PosNeg	160	NxST	PG16	3.6e-08	9	12	0	96	9.7e-07	Inf			PG16 NxST 160
T3glycan	2	PosNeg	160	NxST	PG16	1.2e-06	11	26	0	78	2.4e-05	Inf
T3	4	PosNeg	160	N	PG16	5.9e-10	14	34	0	147	1.3e-07	Inf
T3glycan	4	PosNeg	160	NxST	PG16	1.1e-10	15	33	0	147	5.2e-09	Inf								How to read a phylogenetically corrected T3 contingency table:
T3	1	PosNeg	162	T	PG16	2.3e-06	7	14	0	96	0.00067	Inf								r1 stands for row 1, c1 for column 1, r2 for row 2, c2 for column 2
T3	4	PosNeg	167	D	PG16	0.0015	8	32	5	139	0.13	6.8								PG16 site 160, M group	NxST -> !NxST	NxST -> NxST
T3	2	median	171	K	PG16	0.00016	23	28	6	47	0.045	6.3			PG16 K 171					PG16 negative	15	33
T3	1	median	171	K	PG16	0.0018	10	13	9	67	0.17	5.55								PG16 positive	0	147
T3	4	PosNeg	171	K	PG16	3.3e-05	20	21	20	110	0.0068	5.2								Fisher's exact p = 0.00000000011
T3	4	PosNeg	177	Y	PG16	0.00091	7	41	2	145	0.087	12								In this case, T3 is tracking the evolution of an ancestral state of NxT, a glycosylation sequon, to "not NxT" (!NxT, any other amino acid) versus when the site just stays NXT
			186	K	PG16										PG16 K 186					!NxST means the glycosylation sequon is lost, the ! stands for "not"
			186	NxST	PG16										PG16 NxST 186
T2	4	PosNeg	306	R	PG16	0.00089	6	41	1	146	0.18	21								When NXST is tracked, versus just N, the whole glycosylation motif is considered.
T3	1	median	644	T	PG16	0.0007	12	3	0	7	0.13	inf								For T3 table in this study, and Odds Ratios > 1 means the amino acid is associated with sensitivity, Odds ratios < 1 resistance
			787	G	PG16										PG16 G 787
																				Odds Ratio of Inf means the OR is infinity (divides by zero events)
PG9: tested in sets 1 2 3 4																				Infinite and 0 are important both cases of perfect associations, other values indicate relative levels of enrichment.
T3	2	PosNeg	92	N	PG9	0.0012	10	17	5	60	0.14	6.9								Here all 15 times the PNGS N160 site is lost, PG16 sensitivity is lost as well
T3	1	highest3quartile	130	N	PG9	0.00012	9	61	13	11	0.18	0.13				PG9, 130, 11
T3glycan	1	highest3quartile	130	NxST	PG9	2.6e-06	11	55	17	7	0.00063	0.086
T3glycan	3	highest3quartile	130	NxST	PG9	0.00049	45	87	27	14	0.027	0.27
T3	3	PosNeg	160	N	PG9	2e-09	15	43	0	142	3.4e-07	Inf			PG9 N 160	PG9 160, 1
T3	1	PosNeg	160	N	PG9	2.3e-07	7	9	0	101	8.7e-05	Inf
T3	2	PosNeg	160	N	PG9	4e-07	10	20	0	85	7.8e-05	Inf
T3	4	PosNeg	160	N	PG9	2.8e-11	14	26	0	155	1.2e-08	Inf
T3glycan	4	PosNeg	160	NxST	PG9	4.1e-12	15	25	0	155	4.2e-10	Inf	1 160 NxST	1 160 NxST			PG9 NxST N160
T3glycan	3	PosNeg	160	NxST	PG9	6.4e-11	17	39	0	142	1.7e-09	Inf					PG9 (N160+N611)
T3glycan	1	PosNeg	160	NxST	PG9	1.4e-09	9	7	0	101	5e-08	Inf
T3glycan	2	PosNeg	160	NxST	PG9	7.7e-08	11	19	0	85	2.3e-06	Inf
T3	3	PosNeg	162	T	PG9	0.00011	7	49	0	142	0.015	Inf
T3	1	PosNeg	162	T	PG9	2.3e-07	7	9	0	101	8.7e-05	Inf				PG9 162, 3
T3	4	PosNeg	162	T	PG9	0.0015	5	35	1	154	0.13	22
T2	3	PosNeg	169	E	PG9	3.9e-07	13	45	1	141	0.00014	40					PG9 169E
T3	3	median	169	K	PG9	9.7e-06	44	54	15	83	0.0028	4.5
T3	2	median	169	K	PG9	0.0013	17	17	7	38	0.18	5.26
T3	4	PosNeg	169	K	PG9	0.001	11	11	18	96	0.093	5.2	4 169 K			PG9 169, 2
T2	1	highest1quartile	170	K	PG9	0.00041	5	12	0	56	0.15	Inf	5 170 K			PG9 170, 4				How to read a phylogenetically corrected T2 contingency table:
T2	4	PosNeg	170	K	PG9	0.00045	10	20	7	99	0.14	6.9								r1 stands for row 1, c1 for column 1, r2 for row 2, c2 for column 2
T3	2	PosNeg	171	K	PG9	0.0018	14	12	15	63	0.16	4.8	2 171 K	3 171 K	PG9 K 171	PG9 171, 6				PG9 site 170, 1st data set	!K->K	!K->!K
T3	4	PosNeg	171	K	PG9	0.00034	17	19	23	112	0.048	4.3								PG9 negative	5	12
T3	1	PosNeg	223	Y	PG9	0.0016	3	5	0	53	0.17	Inf								PG9 positive	0	56
			330	Y	PG9									8 330 Y
T3	3	PosNeg	332	N	PG9	0.0007	3	54	36	105	0.07	0.16								Fisher's exact p = 6.90E-06
T3glycan	3	PosNeg	332	NxST	PG9	0.0007	3	54	36	105	0.025	0.16								In this case, T2 is tracking the evolution of an ancestral state of "not K", (!K, any other amino acid), to K.
			353b		PG9									4 353b -						When 170 shifts to K, 5/5 times PG9 does not detectably neutralize the virus
			440	Q	PG9									10 440 Q						Odds Ratio = Infinity: for T2, For T2 Tables, OR > 1 indicates an amino acid associated with resistance
T3	3	median	619	Q	PG9	0.00047	55	21	31	40	0.081	3.3
T3	3	median	621	D	PG9	0.0015	45	44	21	60	0.17	2.9
			633	R	PG9								9 633 R
T3	1	PosNeg	636	S	PG9	0.0014	6	2	12	59	0.16	14
T3	1	median	644	T	PG9	9.6e-06	12	0	1	10	0.0042	Inf
T3	1	median	677	N	PG9	0.00027	14	10	10	52	0.062	7.1		9 677 N
			717	F	PG9								8 717 F	6 717 F
			732	G	PG9										PG9 G 732
			750	H	PG9								10 750 H
			787b	S	PG9									7 787b S
CH01 tested in set 1
T3glycan	1	highest3quartile	130	NxST	CH01	1.7e-07	11	54	17	4	4.8e-05	0.05
T3	1	highest3quartile	130	N	CH01	4.8e-06	8	60	14	8	0.019	0.08
T3glycan	1	PosNeg	160	NxST	CH01	0.006	8	49	0	55	0.15	Inf
T3	1	PosNeg	171	K	CH01	0.00029	16	29	3	48	0.046	8.6
Cap256.VRC26.26 tested in sets 1, 4
T3glycan	1	PosNeg	49	NxST	CAP256.VRC26.26	0.0094	6	45	0	57	0.2	Inf
T3	4	PosNeg	160	N	CAP256.VRC26.26	0.0011	12	76	2	117	0.14	9.1
T3g	4	PosNeg	160	NxST	CAP256.VRC26.26	0.00054	13	75	2	117	0.066	10
T3	1	PosNeg	166	R	CAP256.VRC26.26	0.00057	20	29	6	49	0.079	5.5
T3	4	PosNeg	167	D	CAP256.VRC26.26	6.8e-05	12	65	1	118	0.013	21
T3	4	PosNeg	169	K	CAP256.VRC26.26	6.5e-07	21	22	10	92	0.00021	8.6
T3	1	PosNeg	306	S	CAP256.VRC26.26	0.00052	10	45	0	57	0.078	Inf
T3glycan	1	PosNeg	332	NxST	CAP256.VRC26.26	0.0036	3	41	15	33	0.097	0.16
T2	1	median	335	K	CAP256.VRC26.26	0.00034	2	49	15	33	0.12	0.092
Cap256.VRC26.25 tested in sets 3, 4
T3	4	median	166	R	CAP256.VRC26.25	3.6e-09	36	63	4	96	1.4e-06	14	3 166 R	3 166 R
T3	3	PosNeg	167	D	CAP256.VRC26.25	0.0001	7	49	0	144	0.015	Inf
T3	4	PosNeg	167	D	CAP256.VRC26.25	0.0019	10	59	3	124	0.19	6.9
T2	3	PosNeg	169	E	CAP256.VRC26.25	4.9e-09	14	42	0	144	2.4e-06	Inf
T3	3	PosNeg	169	K	CAP256.VRC26.25	1.6e-07	32	22	27	115	2.2e-05	6.1	1 169 K	2 169 K
T3	4	PosNeg	169	K	CAP256.VRC26.25	0.00013	17	21	14	93	0.024	5.3
			315	Q	CAP256.VRC26.25								2 315 Q	1 315 Q
T3glycan	3	PosNeg	332	NxST	CAP256.VRC26.25	0.005	4	52	35	107	0.14	0.24
T3	3	PosNeg	455	T	CAP256.VRC26.25	0.0011	11	32	7	112	0.11	5.4
T3	3	PosNeg	632	D	CAP256.VRC26.25	0.00045	15	40	10	133	0.051	4.9
T2	3	PosNeg	632	E	CAP256.VRC26.25	0.00045	15	40	10	133	0.14	4.9
Cap256.VRC26.08 tested in sets 3, 4
T3	3	PosNeg	160	N	CAP256.VRC26.08	0.0013	11	56	4	129	0.12	6.3
T3glycan	3	PosNeg	160	NxST	CAP256.VRC26.08	0.0018	12	53	5	128	0.058	5.7
T3	3	median	166	R	CAP256.VRC26.08	0.00047	23	72	6	93	0.078	4.9
T3	4	PosNeg	166	R	CAP256.VRC26.08	5.3e-06	34	72	6	87	0.0015	6.8
T3	3	PosNeg	167	D	CAP256.VRC26.08	0.00038	7	60	0	133	0.046	Inf
T3	4	PosNeg	167	D	CAP256.VRC26.08	0.00017	13	88	0	95	0.03	Inf
T2	3	PosNeg	169	E	CAP256.VRC26.08	8.3e-08	14	53	0	133	3.4e-05	Inf
T3	3	median	169	K	CAP256.VRC26.08	1.9e-10	49	47	10	90	5.4e-08	9.3
T3	4	PosNeg	169	K	CAP256.VRC26.08	2.6e-07	25	33	6	81	0.00011	10
T2	3	PosNeg	169	T	CAP256.VRC26.08	0.00014	11	56	2	131	0.054	13
T3	4	PosNeg	309	I	CAP256.VRC26.08	0.0019	15	87	2	90	0.2	7.7
T2	3	PosNeg	315	V	CAP256.VRC26.08	0.00026	9	58	1	132	0.09	20
T3	4	PosNeg	426	M	CAP256.VRC26.08	0.0018	13	97	1	94	0.2	12
T3	3	median	459	G	CAP256.VRC26.08	0.0015	0	98	10	88	0.17	0
T3	3	median	632	D	CAP256.VRC26.08	0.0012	20	78	5	95	0.14	4.8
PGT142 was tested in set 2, 4
T3	4	PosNeg	160	N	PGT142	3.2e-06	14	69	0	112	0.00082	Inf
T3glycan	4	PosNeg	160	NxST	PGT142	1.2e-06	15	68	0	112	5.2e-05	Inf
T2	4	PosNeg	166	K	PGT142	3.8e-07	18	60	1	111	0.00071	33
T3	4	PosNeg	166	R	PGT142	8.4e-17	37	39	1	111	2.5e-14	100
T3	4	PosNeg	167	D	PGT142	0.00071	11	61	2	110	0.075	9.8
T3	4	PosNeg	683	K	PGT142	0.0011	21	58	9	99	0.096	4
T3	4	PosNeg	805	R	PGT142	0.0022	4	4	0	23	0.16	Inf
PGT143 was tested in set 1
T3glycan	1	PosNeg	160	NxST	PGT143	0.00058	9	44	0	63	0.022	Inf
T2	1	PosNeg	166	K	PGT143	7e-06	15	32	1	62	0.0043	28						R166, Y, Y
T3	1	PosNeg	166	R	PGT143	1.1e-09	24	21	2	61	1.2e-06	34
T3	1	PosNeg	321	E	PGT143	0.00075	7	2	1	14	0.094	37
PGT145 was tested in set 1 2 3
T3	2	PosNeg	31	A	PGT145	0.0012	11	7	4	25	0.14	9.2
T3	1	median	160	N	PGT145	3.3e-05	7	22	0	87	0.012	Inf						N160, N, ND
T3	2	PosNeg	160	N	PGT145	6e-07	10	21	0	84	9.9e-05	Inf
T3	3	PosNeg	160	N	PGT145	4.8e-09	15	46	0	139	6.9e-07	Inf
T3	4	PosNeg	160	N	PGT145	5.9e-10	14	34	0	147	1.3e-07	Inf
T3glycan	4	PosNeg	160	NxST	PGT145	1.1e-10	15	33	0	147	5.2e-09	Inf	1 160 NxST	1 160 NxST			PGT145 NxST N160
T3glycan	3	PosNeg	160	NxST	PGT145	1.8e-10	17	42	0	139	3.9e-09	Inf
T3glycan	1	PosNeg	160	NxST	PGT145	1.3e-06	9	20	0	87	3.6e-05	Inf
T3glycan	2	PosNeg	160	NxST	PGT145	1.2e-07	11	20	0	84	2.9e-06	Inf
T2	4	PosNeg	161	V	PGT145	0.00038	14	31	12	130	0.13	4.8
T3	1	PosNeg	162	T	PGT145	3.3e-05	7	22	0	87	0.0065	Inf
T3	3	PosNeg	162	T	PGT145	0.00016	7	52	0	139	0.022	Inf
T3	4	PosNeg	162	T	PGT145	0.00017	6	42	0	147	0.025	Inf
T3	3	PosNeg	166	R	PGT145	0.00029	17	39	12	126	0.038	4.5		5 166 G				R166, N, ND
T3	4	PosNeg	166	R	PGT145	0.003	17	30	21	120	0.19	3.2
T3	2	PosNeg	167	D	PGT145	6.3e-05	8	15	2	79	0.0096	20	2 167 D	2 167 D
T3	3	PosNeg	167	D	PGT145	0.00019	7	54	0	139	0.026	Inf
T3	4	PosNeg	167	D	PGT145	1.5e-05	10	30	3	141	0.0031	15
T2	4	PosNeg	167	G	PGT145	0.00016	6	41	0	146	0.11	Inf		3 167 G
T2	3	PosNeg	169	E	PGT145	7.9e-07	13	48	1	138	0.00025	37	3 169 E	7 169 E
T2	4	PosNeg	169	E	PGT145	0.00077	5	43	0	147	0.17	Inf
T3	2	PosNeg	177	Y	PGT145	0.0015	6	25	1	83	0.15	19
T3	4	PosNeg	177	Y	PGT145	0.00091	7	41	2	145	0.087	12
T3	2	median	297	T	PGT145	0.0014	4	49	17	35	0.18	0.17
T3glycan	4	PosNeg	332	NxST	PGT145	0.0054	2	43	26	90	0.15	0.16	4 332 NxST
T2	4	PosNeg	340	D	PGT145	0.00055	10	37	5	132	0.15	7
			402	W	PGT145									8 402 W
T3	1	PosNeg	417	P	PGT145	0.00016	11	13	5	58	0.028	9.5
T3	4	PosNeg	426	M	PGT145	0.003	8	38	5	142	0.19	5.9	5 426 R
			446	I	PGT145									4 446 I
T3	1	median	677	N	PGT145	0.00029	14	10	10	51	0.065	6.9
T3	4	PosNeg	683	K	PGT145	0.00096	15	31	15	126	0.09	4
T2	4	PosNeg	683	R	PGT145	0.00096	15	31	15	126	0.19	4
T3	4	PosNeg	717	F	PGT145	0.0025	9	33	7	135	0.17	5.2
T3	2	PosNeg	743	D	PGT145	0.0016	1	26	25	49	0.16	0.077
T3	2	PosNeg	775	I	PGT145	0.0022	6	8	4	56	0.17	10
PGDM1400 was tested in data set 3 and 4
T3	3	PosNeg	160	N	PGDM1400	1.5e-10	15	35	0	150	3.8e-08	Inf
T3	4	PosNeg	160	N	PGDM1400	1.8e-11	14	27	0	166	1.3e-08	Inf
T3glycan	4	PosNeg	160	NxST	PGDM1400	2.5e-12	15	26	0	166	2.1e-10	Inf	1 160 NxST	1 160 NxST			PGDM1400 NxST N160
T3glycan	3	PosNeg	160	NxST	PGDM1400	2.8e-12	17	31	0	150	9.6e-11	Inf
T3	3	PosNeg	161	V	PGDM1400	0.0016	3	14	28	16	0.15	0.13
T3	3	PosNeg	162	T	PGDM1400	3.5e-05	7	41	0	150	0.005	Inf
T3	4	PosNeg	162	T	PGDM1400	0.0013	5	36	1	165	0.15	22
T3	3	median	165	I	PGDM1400	0.00062	2	41	12	21	0.088	0.088
T3	4	PosNeg	166	R	PGDM1400	0.00034	17	24	23	135	0.053	4.1
T3	3	PosNeg	167	D	PGDM1400	0.0011	6	44	1	149	0.11	20
T3	4	PosNeg	167	D	PGDM1400	0.0021	7	27	6	156	0.2	6.6
T2	3	PosNeg	169	E	PGDM1400	1.2e-06	12	38	2	148	0.00038	23	2 169 E	2 169 E
T3	3	median	169	K	PGDM1400	1.2e-05	43	53	16	84	0.0031	4.2
T3	4	median	169	K	PGDM1400	7.5e-06	24	36	7	78	0.0015	7.3
T2	3	median	169	R	PGDM1400	0.00032	1	99	15	85	0.093	0.058
			170		PGDM1400								3 170 -	5 170 -
T3	4	median	211	D	PGDM1400	0.0013	7	34	0	60	0.16	Inf
T3	4	median	306	S	PGDM1400	0.00083	17	84	3	99	0.11	6.6
T3	4	median	318	Y	PGDM1400	0.0016	16	87	3	101	0.18	6.1
			426	R	PGDM1400									7 426 R
			440	Q	PGDM1400									8 440 Q
T3	4	median	588	K	PGDM1400	0.00048	24	59	6	74	0.066	5
			619	L	PGDM1400								4 619 L	4 619 L
T3	4	PosNeg	654	E	PGDM1400	0.0019	4	36	0	146	0.2	Inf
			668	S	PGDM1400									6 668 S
T3	4	PosNeg	784	L	PGDM1400	0.0016	8	33	6	158	0.18	6.3
			787d	K	PGDM1400								5 787d K	10 787d K
			787e	G	PGDM1400									3 787e G

## Sheet: G.CD4bs.PhlyoCor
Table S3G. CD4bs bNAbs, phylogenetically corrected signatures: q < 0.2, organized by antibody																			CD4bs Contact region
Table	Data set	Cutoff	HXB2 pos	Test AA	Antibody	p-value	r1c1	r1c2	r2c1	r2c2	q-value	Odds Ratio	Regression, mRMR/RF, 3BNC117, VRC01m VRC07m VRC07-523-LS: rank, HXB2 position, amino acid	Classification, mRMR/RF, 3BNC117, VRC01m VRC07m VRC07-523-LS rank, HXB2 position, amino acid	West et al., VRC01, VRC03, PG04, 3BNC55, 12A12, IgG1b12, CH31, NIH45.46, NIH45.46.G54W, 3BNC117	A subset of the top 10 that were also found by signatures: Ab, position, rank Chuang et al. 2013 8ANC131; Chuang et al. 2014 VRC01	Hepler et al. IDEpi method, but new IDEpi runs for this study: VRC01, VRC07-523-LS, 3BNC117
NIH45.46: tested in datasets 1 2 4
T3	4	PosNeg	26	I	NIH45.46	0.0024	5	4	4	46	0.15	13
T2	4	PosNeg	26	M	NIH45.46	0.00078	5	4	3	52	0.2	20
T2	2	highest1quartile	229	R	NIH45.46	0.00085	5	24	0	84	0.15	Inf
			234	NxST	NIH45.46										234 NxST NIH45.46
T3	4	PosNeg	271	I	NIH45.46	0.002	10	9	12	62	0.14	5.6
T2	4	PosNeg	271	V	NIH45.46	0.00056	8	13	7	96	0.19	8.2
T3	4	PosNeg	279	D	NIH45.46	0.0008	5	1	5	37	0.077	32
T3	2	PosNeg	279	D	NIH45.46	0.00018	6	0	6	30	0.027	Inf
T3	2	median	317	F	NIH45.46	9.1e-05	16	39	1	52	0.029	21
T3	2	highest1quartile	358	T	NIH45.46	0.0013	9	20	5	79	0.15	6.9
T2	4	PosNeg	364	H	NIH45.46	0.00028	8	18	7	141	0.14	8.8
T2	2	PosNeg	364	H	NIH45.46	1.4e-05	8	7	5	91	0.0044	20							How to read a phylogenetically corrected T2 contingency table:
T3	4	PosNeg	364	S	NIH45.46	0.00056	9	9	15	106	0.06	6.9							r1 stands for row 1, c1 for column 1, r2 for row 2, c2 for column 2
T3	4	highquartto1	365	S	NIH45.46	0.0019	10	34	7	125	0.19	5.2							NIH45.46 site 364, data set 2	!H->H	!H->!H
T3	2	highest1quartile	365	S	NIH45.46	0.0008	6	21	1	82	0.1	23							NIH45.46 negative	8	7
T3	4	highquartto1	395	Y	NIH45.46	0.0033	6	5	3	31	0.19	11							HIV45.46 positive	5	91
T3	4	PosNeg	425	N	NIH45.46	0.0017	4	22	1	149	0.13	26							Fisher's exact p = 1.40E-05
T3	2	highest1quartile	429	E	NIH45.46	0.002	9	5	9	39	0.2	7.5							In this case, T2 is tracking the evolution of an ancestral state of "not H", (!H, any other amino acid), to H.
T3	4	PosNeg	456	R	NIH45.46	0.00032	4	21	0	152	0.048	Inf							For T2 Tables, OR > 1 indicates an amino acid associated with resistance
T3	1	PosNeg	456	R	NIH45.46	0.0015	3	11	0	101	0.17	Inf							When 364 shifts to K, 8/13 times PG9 does not detectably neutralize the virus
T3	1	PosNeg	459	G	NIH45.46	2.6e-05	5	11	0	101	0.0053	Inf			NIH45.46 G 459
T3glycan	1	PosNeg	616	NxST	NIH45.46	0.0079	3	13	1	100	0.17	22
T3glycan	1	PosNeg	618	NxST	NIH45.46	0.0022	3	13	0	101	0.067	Inf
T3	2	highest1quartile	683	K	NIH45.46	0.0027	9	18	6	71	0.2	5.8
T3	2	highest1quartile	783	E	NIH45.46	0.0011	6	23	1	83	0.13	21
3BNC117: tested in sets 1 2 3 4
T3	3	median	9	N	3BNC117	0.0014	14	84	2	98	0.16	8.1
T3	4	PosNeg	26	I	3BNC117	0.0011	5	3	4	48	0.096	18
T2	4	PosNeg	26	M	3BNC117	0.00031	5	3	3	55	0.15	27	5 26 M
			33	D	3BNC117								9 33 D
T2	4	highest1quartile	60	G	3BNC117	0.00031	8	38	2	133	0.16	14
T2	3	highest1quartile	183	S	3BNC117	0.00073	9	41	4	143	0.17	7.7
T3	2	PosNeg	271	I	3BNC117	0.0021	6	5	4	41	0.17	11
T3	4	PosNeg	271	I	3BNC117	1.4e-05	12	6	10	65	0.0049	12
T2	4	PosNeg	271	V	3BNC117	0.0005	8	13	7	98	0.2	8.4
T3glycan	1	PosNeg	276	NxST	3BNC117	0.0046	4	7	5	99	0.12	11
T3	4	highest1quartile	279	N	3BNC117	0.00013	27	71	0	35	0.11	Inf
T2	3	highest1quartile	350	Q	3BNC117	0.00072	9	40	4	140	0.17	7.8
T3	4	highest3quartiles	350	R	3BNC117	0.00011	29	33	3	31	0.13	8.9
			363a	S	3BNC117								8 363a S
T3	3	PosNeg	364	S	3BNC117	1.1e-05	18	11	23	98	0.0017	6.9
T3	4	PosNeg	364	S	3BNC117	0.00035	10	11	14	106	0.047	6.7
T3	4	highquartto1	365	S	3BNC117	0.0022	10	35	7	125	0.18	5
			442		3BNC117								3 442 NxST
T3	3	PosNeg	456	R	3BNC117	4e-09	14	28	2	156	6e-07	38	6 456 R	2 456 R					How to read a phylogenetically corrected T3 contingency table:
T3	1	PosNeg	456	R	3BNC117	0.00067	3	8	0	104	0.086	Inf							r1 stands for row 1, c1 for column 1, r2 for row 2, c2 for column 2
T3	4	PosNeg	456	R	3BNC117	0.00036	4	22	0	153	0.043	Inf							3BNC117 site 456, data set 3	R -> !R	R -> R
T2	3	PosNeg	456	W	3BNC117	3.2e-06	9	33	1	157	0.001	42							3BNC117 negative	14	28
T3	1	PosNeg	459	G	3BNC117	7.7e-06	5	8	0	104	0.0017	Inf	1 459 G	1 459 G	3BNC117 G 459		3BNC117 G 459		3BNC117 positive	2	156
T3	3	PosNeg	459	G	3BNC117	0.00048	7	31	3	155	0.051	11							Fisher's exact p = 4.00E-09
T3	4	PosNeg	459	G	3BNC117	0.00034	5	23	1	152	0.048	32							In this case, T3 is tracking the evolution of an ancestral state of R, "R" (!R any other amino acid) versus when the site just stays R
T2	2	highest1quartile	471	E	3BNC117	3.5e-05	7	21	0	83	0.012	Inf			3BNC117 E 471				For T3 table in this study, and Odds Ratios > 1 means the amino acid is associated with sensitivity, Odds ratios < 1 resistance
T3	2	highest1quartile	471	G	3BNC117	0.0011	9	19	5	78	0.13	7.2	2 471 G						Here 14/16 times the R456 site is lost, 3BNC117 sensitivity is lost as well
T3	4	highest1quartile	471	G	3BNC117	0.0013	12	29	11	122	0.17	4.5
T3	1	PosNeg	509	E	3BNC117	0.0013	4	9	2	102	0.15	21
T3glycan	1	PosNeg	616	NxST	3BNC117	0.0041	3	10	1	103	0.11	29
T3glycan	1	PosNeg	618	NxST	3BNC117	0.0011	3	10	0	104	0.037	Inf
			621	D	3BNC117								7 621 D
T3	2	median	655	K	3BNC117	0.00055	19	37	3	47	0.11	7.9
T3	4	PosNeg	683	K	3BNC117	0.0002	11	15	15	132	0.031	6.3
T2	4	PosNeg	683	R	3BNC117	0.0002	11	15	15	132	0.14	6.3
			853	A	3BNC117								4 853 A
8ANC131: tested in set 4
T3	4	PosNeg	26	I	8ANC131	0.0011	6	6	3	45	0.096	14
T2	4	PosNeg	26	M	8ANC131	0.00024	6	6	2	52	0.13	24
T3	4	highquartto1	281	A	8ANC131	0.0029	12	18	15	96	0.19	4.2
T3	4	highquartto1	456	R	8ANC131	0.0033	4	40	0	135	0.19	Inf				8ANC131 456, 1
T3	4	PosNeg	474	D	8ANC131	1.2e-05	11	19	5	110	0.0083	12
T2	4	PosNeg	474	N	8ANC131	5.3e-05	10	20	5	110	0.054	11
T2	4	PosNeg	476	K	8ANC131	5.4e-05	10	21	5	114	0.041	11
T3	4	PosNeg	476	R	8ANC131	0.00012	10	21	6	113	0.024	8.8
VRC01: tested in datasets 1 2 3 4
			12a		VRC01								2 12a -
T3	4	PosNeg	26	I	VRC01	0.0019	4	2	5	58	0.14	21
T2	4	PosNeg	26	M	VRC01	0.00079	4	2	4	65	0.19	29
T3	2	highest1quartile	60	A	VRC01	0.0024	6	19	2	76	0.19	12
				G									3 60 G
T3	2	median	87	E	VRC01	0.00033	24	21	7	36	0.073	5.8
T3	3	median	99	D	VRC01	0.00069	0	100	10	88	0.087	0
			106	T	VRC01										106 T VRC01
T3	3	highest1quart1	192	I	VRC01	0.0006	8	10	2	39	0.067	15
T3glycan	3	highest1quart1	197	NxST	VRC01	0.0036	4	46	0	150	0.098	Inf
T3glycan	3	highest3quart1	234	NxST	VRC01	0.0013	16	132	16	34	0.063	0.26			VRC01 NxST 234
T3	3	median	268	E	VRC01	0.0013	14	49	29	28	0.15	0.28
T2	2	highest1quartile	269	D	VRC01	0.00097	7	22	2	82	0.19	13
T3	4	PosNeg	271	I	VRC01	1.3e-05	10	3	14	78	0.006	18
T2	4	PosNeg	271	V	VRC01	3.3e-06	9	6	9	118	0.0076	19
T3	4	PosNeg	279	D	VRC01	6e-05	5	0	5	47	0.013	Inf	7 279 D
T3	2	PosNeg	279	D	VRC01	0.00093	5	0	7	30	0.12	Inf				VRC01 279, 9
T3	3	PosNeg	280	N	VRC01	0.00043	5	39	0	156	0.05	Inf				VRC01 280, 2
T3	3	median	315	T	VRC01	0.00067	34	55	14	78	0.085	3.4
T3	2	highest1quartile	317	F	VRC01	0.0018	10	18	7	73	0.19	5.7
T2	2	PosNeg	364	H	VRC01	0.00013	6	4	7	94	0.049	19	9 364 H		VRC01 H 364
T2	3	highest1quart1	364	H	VRC01	0.00023	16	29	13	122	0.081	5.1
T3	4	PosNeg	364	S	VRC01	0.0021	7	7	18	122	0.14	6.6
T3	3	PosNeg	364	S	VRC01	9.3e-07	20	11	21	98	0.00013	8.3
T3	4	PosNeg	365	S	VRC01	0.0034	6	13	12	164	0.18	6.2
T3	4	PosNeg	371	I	VRC01	0.0028	6	13	11	160	0.16	6.6	6 371 I
T3	3	highest1quart1	372	T	VRC01	0.0015	9	41	5	145	0.15	6.3
T3	4	highquartto1	425	N	VRC01	0.00085	5	43	0	143	0.15	Inf
			450	T	VRC01								8 450 T
T3	4	PosNeg	456	R	VRC01	5e-05	4	14	0	179	0.012	Inf	1 456 R	1 456 R		VRC01 456, 1	VRC01 R 456
T3	3	PosNeg	456	R	VRC01	2e-07	13	31	3	153	2.7e-05	21
T3	1	PosNeg	456	R	VRC01	0.00056	3	7	0	100	0.078	Inf
T2	4	PosNeg	456	W	VRC01	0.00088	3	17	0	179	0.18	Inf
T3	4	PosNeg	459	G	VRC01	0.001	4	16	2	177	0.096	21			VRC01 G 459	VRC01 459, 7
T3	1	PosNeg	459	G	VRC01	5.9e-06	5	7	0	100	0.0014	Inf				VRC01 460, 8
			471	I	VRC01								4 471 I
T3glycan	1	PosNeg	616	NxST	VRC01	0.0036	3	9	1	99	0.099	31
T3glycan	3	highest1quart1	616	NxST	VRC01	0.002	8	42	4	146	0.072	6.9
T3glycan	1	PosNeg	618	NxST	VRC01	0.00097	3	9	0	100	0.035	Inf					VRC01 NxST(N135+N618)
T3	4	highquartto1	621	E	VRC01	0.0024	12	10	16	65	0.18	4.8
T2	4	Median	646	L	VRC01	0.00047	13	28	2	48	0.2	11
T3	4	highquartto1	717	F	VRC01	3.2e-05	12	38	4	134	0.023	10
T2	4	highquartto1	717	L	VRC01	3.2e-05	12	38	4	134	0.034	10
T3	3	highest3quart1	721	T	VRC01	0.00031	44	62	3	31	0.12	7.2
T3	3	highest1quart1	778	A	VRC01	0.0011	22	11	35	69	0.12	3.9
T3	3	highest1quart1	779	A	VRC01	0.0013	18	27	22	121	0.14	3.6
			805	R	VRC01								5 805 R
12A12: tested in datasets 1 2 4
T3	4	highquartto1	33	N	12A12	0.002	11	14	14	85	0.19	4.7
			155	Q	12A12										155 Q 12A12*
T3	4	highquartto1	192	R	12A12	0.0025	9	32	6	118	0.18	5.5
T3	4	highquartto1	229	N	12A12	0.00034	10	30	4	104	0.1	8.5
T3	2	highest1quartile	229	N	12A12	0.00079	9	19	3	62	0.11	9.5
			238	P	12A12										238 P 12A12
T3	1	highest1quartile	268	E	12A12	3.1e-05	0	27	29	46	0.012	0
T3	4	highquartto1	271	I	12A12	0.00087	13	14	9	57	0.15	5.7
T3	2	highest1quartile	271	I	12A12	0.0021	7	8	3	38	0.2	10
T2	4	highquartto1	271	V	12A12	0.00011	10	18	5	91	0.1	9.8
T3glycan	1	PosNeg	276	NxST	12A12	0.0031	4	6	5	100	0.084	13
T2	2	highest1quartile	279	D	12A12	0.00066	7	6	5	53	0.14	12
T3	4	highquartto1	279	N	12A12	0.00053	12	13	15	91	0.12	5.5
T3	2	highest1quartile	279	N	12A12	0.0013	7	6	6	52	0.15	9.6
T3	2	PosNeg	282	K	12A12	0.0015	3	2	4	102	0.15	34
T3	2	highest1quartile	343	K	12A12	0.00067	7	1	4	20	0.092	30
			357	K	12A12										357 K 12A12
T3	4	PosNeg	456	R	12A12	0.00036	3	6	1	167	0.045	75
T3	1	PosNeg	456	R	12A12	0.00049	3	7	0	105	0.074	Inf
T3	4	PosNeg	459	G	12A12	0.0017	3	6	3	167	0.13	26			12A12 G 459
T3	1	PosNeg	459	G	12A12	1.5e-06	5	5	0	107	0.00055	Inf
T3	4	PosNeg	474	D	12A12	0.0011	4	2	11	126	0.093	22
T3	2	PosNeg	474	D	12A12	0.0013	4	1	10	82	0.14	31
T2	4	PosNeg	474	N	12A12	0.0008	4	2	10	127	0.17	24
T2	2	PosNeg	474	N	12A12	0.00095	4	1	9	83	0.2	34
T3	2	median	507	E	12A12	0.00063	12	29	1	42	0.13	17
T3	1	PosNeg	509	E	12A12	0.00039	4	6	2	105	0.06	32
T3glycan	1	PosNeg	616	NxST	12A12	0.0018	3	7	1	106	0.057	41
T3glycan	1	PosNeg	618	NxST	12A12	0.00046	3	7	0	107	0.018	Inf
T3	4	highquartto1	618	S	12A12	0.0009	10	31	6	117	0.15	6.2
T3	4	highquartto1	717	F	12A12	0.002	9	35	5	119	0.19	6
			719	I	12A12										719 I 12A12*
T3	4	PosNeg	782	V	12A12	0.0028	3	6	4	166	0.16	20
T3	4	highquartto1	784	L	12A12	0.0022	8	37	4	128	0.18	6.8
T3	1	highest1quartile	833	V	12A12	0.00058	14	3	18	36	0.093	9
VRC07: tested in data sets 1 2 3 4
T2	3	PosNeg	130	E	VRC07	0.00025	6	18	4	172	0.086	14
T3glycan	3	PosNeg	185	NxST	VRC07	0.0011	7	16	10	163	0.039	7
T3glycan	4	Wilcoxon	234	NxST	VRC07	0.0001	NA	NA	NA	NA	0.18	NA
T3glycan	3	highest3quart1	234	NxST	VRC07	0.0013	16	132	16	34	0.063	0.26
T3	3	PosNeg	268	E	VRC07	0.002	0	14	43	63	0.17	0
			276	NxST	VRC07								5 276 NxST
T3	3	PosNeg	278	T	VRC07	0.0014	9	15	18	156	0.13	5.1
T3	4	highquartto1	279	D	VRC07	0.0011	6	4	4	41	0.18	14
T3	3	PosNeg	280	N	VRC07	1.7e-05	5	19	0	176	0.0024	Inf	9 280 N	4 280 N
			304	K	VRC07									5 304 K
T3	4	PosNeg	309	I	VRC07	0.003	5	8	11	148	0.16	8.2
T2	3	median	315	A	VRC07	6.8e-05	26	64	6	87	0.035	5.8
T3	2	highest1quartile	317	F	VRC07	0.0004	11	18	6	73	0.068	7.3
			352	I	VRC07									8 352 I
T2	2	PosNeg	353	Y	VRC07	0.00097	3	1	5	102	0.19	54	7 353 Y
			355		VRC07								4 355 -	7 355 -
			363b		VRC07								6 363b -	6 363b -
T3	4	highquartto1	364	S	VRC07	0.0025	12	21	13	103	0.18	4.5
T3	3	highest1quart1	364	S	VRC07	6.7e-06	21	15	20	94	0.0012	6.5
T3	4	PosNeg	365	S	VRC07	0.00037	6	7	11	152	0.043	12
T3	3	PosNeg	365	S	VRC07	0.00037	10	14	18	154	0.046	6
T3	2	PosNeg	365	S	VRC07	0.00063	3	1	4	102	0.08	66
T3glycan	3	highest1quart1	393	NxST	VRC07	0.0061	7	43	4	146	0.16	5.9
T3	2	highest1quartile	429	E	VRC07	0.00056	10	5	8	39	0.083	9.3
T3	4	PosNeg	456	R	VRC07	0.0007	3	8	1	165	0.071	57	1,8 456 R,S	1 456 R
T3	1	PosNeg	456	R	VRC07	0.00026	3	5	0	102	0.043	Inf
T3	3	PosNeg	456	R	VRC07	2e-08	11	13	5	171	2.8e-06	28
T2	3	PosNeg	456	W	VRC07	1.4e-05	7	17	3	173	0.0048	23
T3	4	PosNeg	459	G	VRC07	0.00024	4	9	2	164	0.035	34	3 459 G	2 459 G
T3	1	PosNeg	459	G	VRC07	1.9e-06	5	5	0	102	0.00062	Inf
			471	I	VRC07								2 471 I	3 471 I
T3	3	PosNeg	525	A	VRC07	0.001	8	16	13	161	0.1	6.1
T3	2	PosNeg	534	S	VRC07	0.0016	2	3	0	108	0.16	Inf
T3glycan	1	PosNeg	616	NxST	VRC07	0.002	3	7	1	101	0.063	39
T3glycan	1	PosNeg	618	NxST	VRC07	0.00053	3	7	0	102	0.02	Inf
T3	2	PosNeg	654	E	VRC07	0.0018	2	3	0	101	0.16	Inf
T3	3	PosNeg	668	N	VRC07	0.00028	12	7	36	133	0.037	6.3
T3	4	highquartto1	717	F	VRC07	0.0035	9	35	7	134	0.19	4.9
T3	4	highquartto1	784	L	VRC07	0.0017	8	35	5	146	0.2	6.6
			787b	I	VRC07									9 787b I
T3	1	median	833	V	VRC07	0.0007	11	1	20	36	0.11	19
VRC07.523.LS: tested in sets 3 4
T3	4	PosNeg	26	I	VRC07.523.LS	0.0015	3	0	6	61	0.12	Inf
T2	4	PosNeg	26	M	VRC07.523.LS	0.0008	3	0	5	68	0.18	Inf
T3glycan	3	highest3quart1	234	NxST	VRC07.523.LS	0.0036	17	131	15	35	0.13	0.3
T3	4	PosNeg	258	Q	VRC07.523.LS	0.0015	2	6	0	187	0.12	Inf	8 258 Q
			276	NxST	VRC07.523.LS								5 276 NxST
T3	3	PosNeg	280	N	VRC07.523.LS	0.00061	3	6	2	189	0.063	44	7 280 N				VRC07.523.LS N 280
T3	4	highquartto1	333	I	VRC07.523.LS	0.0034	7	28	3	95	0.19	7.8
			355		VRC07.523.LS								4 355 -
T3	4	PosNeg	371	I	VRC07.523.LS	0.0021	4	4	12	166	0.14	13
T3	4	highquartto1	456	R	VRC07.523.LS	0.0032	4	43	0	146	0.2	Inf	1,6 456 R, S	1 456 S
T3	3	highest1quart1	456	R	VRC07.523.LS	1.6e-05	12	38	4	146	0.0027	11
T2	3	highest1quart1	456	W	VRC07.523.LS	0.00028	8	42	2	148	0.1	14
T3	3	PosNeg	458	G	VRC07.523.LS	0.0018	2	7	0	191	0.16	Inf
T3	4	PosNeg	459	G	VRC07.523.LS	0.00087	3	5	3	184	0.082	34	3 459 G	3 459 G			VRC07.523.LS G 459
			471	I	VRC07.523.LS								2 471 I	2 471 I
T3	4	PosNeg	534	S	VRC07.523.LS	0.0015	2	6	0	187	0.12	Inf
T3	4	highquartto1	636	S	VRC07.523.LS	0.0012	10	17	8	81	0.17	5.8
T3	4	highquartto1	717	F	VRC07.523.LS	0.0014	10	38	6	130	0.19	5.6
T3	4	highquartto1	784	L	VRC07.523.LS	0.0035	8	39	5	141	0.19	5.7
VRC13: tested in sets 1 3
T3glycan	3	highest3quart1	386	NxST	VRC13	0.00038	11	139	14	36	0.024	0.21
T3	1	median	471	G	VRC13	0.00034	8	11	5	74	0.071	10
T2	3	PosNeg	471	E	VRC13	7.2e-08	12	42	0	142	3.1e-05	Inf
T3	3	PosNeg	471	G	VRC13	6.7e-08	21	30	9	130	9.2e-06	9.9
T3	3	residual only	474	N	VRC13	0.00099	1	54	8	23	0.16	0.055
T2	3	PosNeg	803	G	VRC13	0.00049	6	52	0	142	0.14	Inf
T3	3	PosNeg	803	W	VRC13	0.00049	6	52	0	142	0.051	Inf
CH31: tested in data sets 1 2 4
T3	4	highquartto1	229	N	CH31	0.003	9	32	5	102	0.2	5.7
T3	4	PosNeg	271	I	CH31	0.00051	12	11	10	60	0.057	6.4
T2	2	PosNeg	276	D	CH31	0.00098	5	17	1	90	0.18	25
T2	4	PosNeg	276	D	CH31	0.00059	6	27	2	142	0.18	15
T3	2	PosNeg	276	N	CH31	0.00018	6	16	1	90	0.026	32
T3	4	PosNeg	276	N	CH31	0.00012	7	26	2	142	0.025	19
T3glycan	1	median	276	NxST	CH31	0.0052	6	20	3	81	0.19	7.9
T3glycan	2	PosNeg	276	NxST	CH31	0.00018	6	16	1	90	0.0045	32
T3glycan	4	PosNeg	276	NxST	CH31	7.4e-05	8	25	3	141	0.016	15
T3	4	PosNeg	278	T	CH31	0.0028	10	25	12	132	0.16	4.4
T3	2	PosNeg	295	V	CH31	0.00099	5	2	1	21	0.12	40
T3	4	highquartto1	316	T	CH31	0.0016	8	15	2	44	0.2	11
T3	2	highest1quartile	328	Q	CH31	0.0028	12	15	11	64	0.2	4.6
T3glycan	2	PosNeg	334	NxST	CH31	0.0058	7	13	7	75	0.16	5.6
T3	2	highest1quartile	358	T	CH31	0.0013	9	20	5	79	0.15	6.9
T2	2	highest1quartile	364	H	CH31	0.00019	9	19	3	79	0.05	12
T3	4	PosNeg	364	S	CH31	0.0024	10	15	14	100	0.15	4.7
T3	4	highquartto1	365	S	CH31	0.0019	10	34	7	125	0.19	5.2
T2	2	highest1quartile	429	G	CH31	0.00012	7	14	1	66	0.045	31
T3	4	PosNeg	456	R	CH31	0.001	4	29	0	144	0.096	Inf
T3	1	PosNeg	459	G	CH31	6.4e-05	5	13	0	94	0.011	Inf
T3	4	PosNeg	459	G	CH31	3.9e-05	6	29	0	144	0.011	Inf
T3	4	highquartto1	471	G	CH31	0.0032	12	29	12	119	0.19	4.1
T3	2	PosNeg	474	D	CH31	0.00048	8	10	6	73	0.068	9.4
T3	2	PosNeg	476	R	CH31	0.0022	6	12	4	77	0.17	9.3
T3	4	PosNeg	476	R	CH31	0.0021	8	19	8	113	0.14	5.8
T3glycan	1	PosNeg	618	NxST	CH31	0.0036	3	15	0	94	0.099	Inf
			640	G	CH31										640 G CH31
			798	S	CH31										798 S CH31
T3	4	highquartto1	810	S	CH31	0.00084	5	40	0	134	0.16	Inf
T2	1	median	833	L	CH31	0.0002	8	20	2	82	0.081	16
T3	1	highest1quartile	833	V	CH31	0.00024	15	3	16	34	0.054	10
PG04: tested in data sets 1 2
T3	2	median	30	V	PG04	0.00043	12	8	1	19	0.093	26
			106	E	PG04										106 E PG04
T3	1	median	276	N	PG04	0.00054	5	21	0	84	0.095	Inf
T3glycan	1	median	276	NxST	PG04	6.7e-07	9	17	0	84	2.5e-05	Inf			PG04 NxST 276
T3glycan	2	PosNeg	276	NxST	PG04	0.0046	5	19	2	87	0.14	11
T3	2	PosNeg	295	V	PG04	0.0025	5	3	1	20	0.19	27
T3	2	PosNeg	340	N	PG04	0.0019	6	0	6	17	0.16	Inf
T3	2	highest1quartile	358	T	PG04	0.00015	10	19	4	80	0.028	10
T2	2	PosNeg	364	H	PG04	7.2e-06	10	14	3	84	0.0028	19			PG04 H 364
T3	2	PosNeg	364	S	PG04	0.0012	9	9	10	68	0.14	6.6
			364	S	PG04										365 S PG04
T3	1	PosNeg	459	G	PG04	0.00032	5	19	0	88	0.05	Inf
			403, V4 hypervariable	T	PG04										PG04 T 403
T3glycan	1	PosNeg	618	NxST	PG04	0.0089	3	21	0	88	0.19	Inf
T3	1	median	833	V	PG04	0.00035	13	2	18	35	0.071	12
CH235.12: tested in data set 4
T3	4	highquartto1	84	I	CH235.12	0.0032	9	15	7	66	0.2	5.5
T3	4	highquartto1	178	K	CH235.12	0.002	12	15	11	69	0.19	4.9
T2	4	PosNeg	182	E	CH235.12	3.5e-05	5	15	1	178	0.047	56
T3	4	PosNeg	192	R	CH235.12	0.00015	7	12	8	158	0.026	11
T3	4	highquartto1	230	D	CH235.12	0.0025	10	19	10	93	0.19	4.8
T3	4	PosNeg	275	E	CH235.12	3.4e-05	8	10	10	160	0.011	12
T3	4	highquartto1	364	S	CH235.12	0.0016	13	25	12	104	0.2	4.5
T3	4	PosNeg	365	S	CH235.12	0.0034	6	13	12	164	0.18	6.2
T3	4	highquartto1	618	S	CH235.12	0.0016	10	35	7	131	0.19	5.3
T3	4	highquartto1	658	Q	CH235.12	0.00042	12	18	6	64	0.11	6.9
T3	4	highquartto1	813	N	CH235.12	0.0028	5	5	2	35	0.19	16
N6: tested in data set 4
T2	4	PosNeg	31	N	N6	0.00091	2	2	1	194	0.19	150
T3	4	highquartto1	192	R	N6	0.0032	9	38	6	132	0.19	5.2
T3	4	PosNeg	275	E	N6	0.0028	3	1	15	169	0.16	32
T2	4	PosNeg	275	K	N6	0.00068	3	1	9	184	0.19	57
T3	4	PosNeg	365	S	N6	0.0025	3	1	15	176	0.15	34
T3	4	PosNeg	654	E	N6	0.0022	2	2	2	174	0.14	74
T3	4	highquartto1	717	F	N6	1.5e-05	12	35	4	137	0.015	12
T2	4	highquartto1	717	L	N6	1.5e-05	12	35	4	137	0.029	12
VRC03: tested in data set 1 2
T3	1	median	5	R	VRC03	0.00047	4	1	0	19	0.089	Inf			VRC03 R 5
			19	V	VRC03										VRC03 V 19
			106	T	VRC03										106 T VRC03
T3glycan	1	median	130	NxST	VRC03	0.0014	24	25	6	33	0.055	5.2
T3	2	PosNeg	279	D	VRC03	0.0023	7	3	5	27	0.18	12
T2	2	PosNeg	364	H	VRC03	0.00056	12	40	1	58	0.16	17
T3	2	PosNeg	364	S	VRC03	4.1e-05	16	24	3	53	0.0063	11
VRC06b: tested in data set 1 2
T3	1	median	5	R	VRC06b	0.0014	4	2	0	18	0.17	Inf
T3	2	highest3quartiles	518	V	VRC06b	4.2e-05	5	58	11	10	0.099	0.082
3BN55: tested in data set 1
			92	E	3BNC55										3BNC55 E 279
T3	1	highest3quartiles	279	N	3BNC55	5.8e-06	9	65	13	7	0.012	0.078
T2	1	median	279	D	3BNC55	8.8e-07	0	43	20	31	0.00042	0			3BNC55 D 279
1B2530: tested in data set 1
T3	1	PosNeg	459	G	1B2530	0.0018	5	28	0	79	0.19	Inf
T3	1	PosNeg	471	G	1B2530	0.00066	9	17	4	68	0.087	8.7
CH103: tested in data set 2 4
T3	2	PosNeg	9	H	CH103	0.0027	11	7	9	36	0.19	6.1
T3	4	PosNeg	291	S	CH103	0.0022	7	64	23	53	0.14	0.25
T3	4	PosNeg	350	R	CH103	0.0019	20	17	13	46	0.14	4.1
T3	2	PosNeg	364	S	CH103	2.1e-07	16	15	3	63	6.3e-05	21
T3	4	PosNeg	364	S	CH103	3.5e-07	20	31	5	93	0.00035	12
T3glycan	4	PosNeg	442	NxST	CH103	0.00061	0	29	11	24	0.086	0
T3	2	median	700	A	CH103	0.00068	1	55	12	40	0.13	0.062
HJ16: tested in data set 1
T3	1	PosNeg	362	T	HJ16	0.0013	12	4	0	8	0.16	Inf
Iglycanglycan1b12: tested in data set 1 3
			185, V2 hypervariable	D	IgG1b12										IgG1b12 D 185
T3glycan	1	PosNeg	230	NxST	IgG1b12	0.008	1	48	5	16	0.17	0.07
			364	S	IgG1b12*										IgG1b12 S 364
			369	L	IgG1b12*										IgG1b12 L 369
T3	3	PosNeg	386	N	IgG1b12	0.00047	8	142	12	38	0.051	0.18
T3glycan	3	PosNeg	386	NxST	IgG1b12	0.0022	12	138	13	37	0.069	0.25			IgG1b12 NxST 386
T3glycan	3	PosNeg	442	NxST	IgG1b12	0.00028	20	126	19	29	0.01	0.24
T3	3	PosNeg	731	G	IgG1b12	0.0007	32	114	1	49	0.072	14
45.36.WPY: tested in set 1
T3glycan	1	PosNeg	395	NxST	NIH45.46.WPY	0.0065	2	4	1	110	0.15	48
T3	1	PosNeg	459	G	NIH45.46.WPY	1e-05	4	2	1	110	0.0021	170
T3	1	PosNeg	509	E	NIH45.46.WPY	0.00074	3	3	2	109	0.094	47
T3glycan	1	median	616	NxST	NIH45.46.WPY	0.0037	4	26	0	87	0.14	Inf
T3glycan	1	PosNeg	618	NxST	NIH45.46.WPY	0.0065	2	4	1	110	0.15	48
T3	1	highest1quartile	833	V	NIH45.46.WPY	0.00013	14	2	18	37	0.029	14
45.36.WP: tested in set 1
T3	1	PosNeg	459	G	NIH45.46.WY	0.00037	3	2	2	110	0.058	69
T3glycan	1	median	616	NxST	NIH45.46.WY	0.0037	4	26	0	87	0.14	Inf
T3	1	highest1quartile	833	V	NIH45.46.WY	0.00013	14	2	18	37	0.029	14
45.36.glycan54W: tested in set 1
T3	1	PosNeg	456	R	NIH45.46.G54W	0.00014	3	4	0	109	0.023	Inf			NIH45.46.G54W R 456
T3	1	PosNeg	459	G	NIH45.46.G54W	4.4e-05	4	4	1	109	0.0084	93			NIH45.46.G54W G 459
			651	S	NIH45.46.G54W										NIH45.46.G54W* S 651
T3	1	median	833	V	NIH45.46.G54W	0.00082	12	2	20	37	0.12	11
Table B: Simple correlations in CD4bs contact reglycanions q < 0.2, orglycananized by position

## Sheet: H.MPER.PhyloCor
Table S3H. MPER bNAbs, phylogenetically corrected signatures: q < 0.2, organized by antibody																		10E8, 4E10, DH511 Contact region	2F5 Contact region
Table	Data set	Cutoff	HXB2 pos	Test AA	Antibody	p-value	r1c1	r1c2	r2c1	r2c2	q-value	Odds Ratio	Regression, mRMR/RF, 10E8, 4E10, 2F5: rank, HXB2 position, amino acid	Classification, mRMR/RF, 10E8, 4E10, 2F5: rank, HXB2 position, amino acid	West et al., 2F5, 4E10, 10E8	Hepler et al. method, 2F5 original study, same method, new IDEpi runs for this study: 10E8, 4E10
10E8: tested in datasets 1 2 3 4,
T2	4	highest3quart1	130	N	10E8	0.00018	0	36	5	5	0.09	0
			182		10E8								8 182 E
			231	E	10E8								1 231 E		10E8 E 231	4E10 E 231
T2	2	median	268	K	10E8	0.00014	11	37	0	53	0.066	Inf	2 268 E
T3	2	highest1quartile	270	V	10E8	0.0027	5	6	2	40	0.2	15
			301	NxST	10E8										10E8 NxST 301
T2	4	PosNeg	308	H	10E8	0.00053	4	1	14	142	0.17	39	3 308 H
T3glycan	3	highest3quart1	334	NxST	10E8	0.0021	28	118	1	49	0.088	12
			351	K	10E8								5 351 K
			369	V	10E8								7 369 V
			403	L	10E8								6 403 L
T3	1	highest1quartile	446	S	10E8	0.00047	4	1	0	19	0.087	Inf
T2	4	PosNeg	671	T	10E8	0.00024	3	2	4	196	0.17	66	4 671 T	1 671 T		10E8 T 671
			676	S	10E8								1 676 S
			693	V	10E8										10E8 V 693
T2	3	PosNeg	702	I	10E8	0.00061	3	2	6	189	0.17	44
T3	3	PosNeg	702	L	10E8	0.002	3	2	10	185	0.17	26
T3	4	highest1quartile	725	R	10E8	0.00023	9	36	3	132	0.15	11
T3	2	highest1quartile	726	G	10E8	0.0021	9	18	5	66	0.2	6.4
T3	2	median	837	C	10E8	0.00013	2	24	16	12	0.041	0.066
DH511.12: tested in datasets 3 4
T3	3	highest1quartile	80	N	DH511.2	0.00056	20	30	23	127	0.13	3.7
T3glycan	3	highest1quartile	674	NxST	DH511.2	0.00066	20	8	3	14	0.065	11
DH511.12_K3: tested in dataset 4
T2	4	highest3quart1	406	E	DH511.2_K3	3.7e-05	0	155	7	43	0.02	0
T2	4	highest1quartile	809	K	DH511.2_K3	0.00038	5	25	0	107	0.16	Inf
4E10: tested in datasets 1 2 3 4
			25	L	4E10								4 25 L
			155	T	4E10								6 155 T
			231	E	4E10								1 231 E
T3	3	PosNeg	277	L	4E10	0.00041	6	5	16	161	0.049	12
T2	1	median	281	V	4E10	7.7e-05	10	17	4	81	0.035	12
T3	1	median	281	A	4E10	0.00013	14	13	11	70	0.03	6.7
			325	N	4E10								2 325 N
T2	4	highest3quart1	406	E	4E10	3.7e-05	0	155	7	43	0.02	0
			406	A	4E10								3 406 A
			409	D	4E10								7 409 D
			411	N	4E10								5 411 N
			464	E	4E10								8 464 E
T3glycan	4	PosNeg	616	NxST	4E10	0.0041	2	2	4	199	0.12	45
T3glycan	4	PosNeg	618	NxST	4E10	0.0041	2	2	4	199	0.12	45
T3	3	highest1quart1	619	K	4E10	0.001	4	0	0	10	0.11	Inf
T2	3	PosNeg	620	A	4E10	0.00015	5	5	7	154	0.053	21
T2	4	highest3quart1	671	S	4E10	0.00059	7	123	12	37	0.15	0.18
T2	4	PosNeg	673	L	4E10	0.00028	2	2	0	203	0.15	Inf		1 673 L		4E10 L 673		How to read a phylogenetically corrected Table 2 (T2) contingency table:
T3	4	PosNeg	673	F	4E10	0.00028	2	2	0	203	0.06	Inf				4E10 F 673		r1 stands for row 1, c1 for column 1, r2 for row 2, c2 for column 2
T3glycan	3	highest3quart1	674	NxST	4E10	0.0012	9	113	10	23	0.069	0.19						4E10 site 673, data set 6	!H->L	!H->!H
T2	3	highest1quart1	674	S	4E10	0.00056	16	25	18	118	0.15	4.2						4E10 negative	2	2
T2	3	highest1quart1	683	R	4E10	0.0003	13	28	11	128	0.1	5.3						4E10 positive	0	203
T3	3	PosNeg	683	K	4E10	0.0015	5	3	20	152	0.14	12			4E10 K 683			Fisher's exact p = 0.00028
																		In this case, T2 is tracking the evolution of an ancestral state of "not L", (!L is any other amino acid), to L.
2F5: tested in datasets 1 2 3 4,																		For T2 Tables, OR > 1 indicates an amino acid associated with resistance
T3	1	median	65	V	2F5	0.0003	1	45	13	31	0.066	0.054						673 almost never shifts to L, when it does 4E10 does not detectably neutralize the virus
T2	3	PosNeg	158	T	2F5	0.00046	8	172	6	12	0.14	0.095
T3	3	PosNeg	158	S	2F5	0.00046	8	172	6	12	0.051	0.095
T3	1	PosNeg	240	K	2F5	0.00053	5	1	5	41	0.077	36
T2	4	highest3quartiles	240	K	2F5	0.00026	3	83	6	9	0.11	0.057
T3	1	highest1quartile	300	S	2F5	0.00075	17	3	5	13	0.1	13
T3glycan	2	highest3quartiles	301	NxST	2F5	0.00056	0	83	5	21	0.19	0
T2	2	PosNeg	336	E	2F5	0.00049	7	29	0	65	0.14	Inf
T2	4	PosNeg	346	G	2F5	4e-05	10	51	0	99	0.039	Inf
			350	R	2F5										2F5 R 350*
T3glycan	2	highest1quartile	354	NxST	2F5	0.0023	8	30	0	39	0.091	Inf
T3glycan	1	PosNeg	413	NxST	2F5	0.003	12	39	2	55	0.082	8.3
T3	1	PosNeg	413	T	2F5	0.0018	25	19	14	43	0.19	4
T3	2	PosNeg	432	Q	2F5	0.00099	3	0	1	26	0.13	Inf
T2	1	median	440	E	2F5	0.00028	12	30	2	60	0.11	12
T3glycan	4	PosNeg	446	NxST	2F5	0.0047	6	66	0	100	0.11	Inf
T2	4	PosNeg	471	E	2F5	0.00034	9	65	0	100	0.13	Inf
T2	1	PosNeg	515	L	2F5	6.8e-05	11	23	0	40	0.04	Inf
T1	1	highest3quartile	518	M	2F5	1.8e-05	72	19	10	19	0.012	7.1			2F5 M 518
T3	2	median	620	E	2F5	0.00071	8	2	0	9	0.13	Inf
			640	S	2F5										2F5 S 640
			662		2F5								3 662 E	3 662 E
T3	1	PosNeg	665	K	2F5	2.8e-06	7	9	0	67	0.00074	Inf	1 665 K	1 665 K	2F5 K 665	2F5 K 665
T3	4	PosNeg	665	K	2F5	4e-10	12	13	0	97	1.5e-07	Inf						How to read a phylogenetically corrected Table 3 (T3) contingency table:
T3	2	PosNeg	665	K	2F5	2.4e-08	8	4	0	65	7.8e-06	Inf						r1 stands for row 1, c1 for column 1, r2 for row 2, c2 for column 2
T2	3	PosNeg	665	K	2F5	1e-07	14	135	11	4	4e-05	0.039						2F5 site 665, data set 4	K -> !K	K -> K
T3	3	PosNeg	665	S	2F5	1.5e-06	18	125	10	3	0.00021	0.045						2F5 negative	12	13
T3	1	PosNeg	667	A	2F5	0.00064	7	6	6	60	0.085	11	2 667 A	2 667 A	2F5 A 667	2F5 A 667		2F5 positive	0	97
T3	4	PosNeg	742	R	2F5	0.00071	13	44	4	97	0.075	7.1						Fisher's exact p = 4.00E-10
T2	4	PosNeg	788	K	2F5	0.0002	9	60	0	102	0.11	Inf						In this case, T3 is tracking the evolution of an ancestral state of K to "!K" (!K is any other amino acid) versus when the site just stays K
																		For T3 table in this study, and Odds Ratios > 1 means the amino acid is associated with sensitivity, Odds ratios < 1 resistance
z13: tested in data set 1, Epitope: 666-677, WASLWNWFDITN																		Here all 12 times the K665 site is lost, 2F5 sensitivity is lost as well
T3	1	PosNeg	674	D	z13e1	0.0014	30	57	0	18	0.16	Inf

## Sheet: I.V3.Associations
Table S3I : Simple correlations in V3glycan signature sites of interest (phylogenetically corrected signature sites, or a contact residue for an antibody in the class), organized by position																			V3g Contact region
Table	Data set	Cutoff	HXB2 pos	Test AA	Antibody	p-value	r1c1	r1c2	r2c1	r2c2	q-value	Odds Ratio	Regression mRMR/RF, 10-1074, PGT121, PGT128: rank, HXB2 position, amino acid	Classification mRMR/RF, 10-1074, PGT121, PGT128: rank, HXB2 position, amino acid	West et al., PGT121, 10.1074, 10.996, 2G12	Hepler et al. method, new IDEpi runs for this study: 10.1074, PGT121, PGT128	Ferguson et al. PGT121, PGT123, PGT125-PGT128, PGT130, PGT135		Example showing how to read the contingency tables.
			49		10.999										10.996 D 49
T1	2	median	85	D	PGT121	0.013	51	7	57	0	0.17	0
T1	4	PosNeg	85	D	DH270.1	0.021	112	7	88	0	0.12	0
T1	4	median	85	D	10.1074	0.014	97	7	103	0	0.094	0
T1	4	PosNeg	85	F	DH270.1	0.032	116	3	79	9	0.16	4.4
T1	4	PosNeg	85	H	DH270.6	9.6e-05	67	27	104	9	0.0011	0.22
T1	4	PosNeg	85	H	PGT121	0.0012	54	22	117	14	0.01	0.3
T1	4	PosNeg	85	H	10.1074	1.4e-05	47	24	124	12	0.00019	0.19
T1	2	PosNeg	85	L	PGT128	0.011	34	4	77	0	0.13	0
T1	1	PosNeg	85	V	10.1074	0.0081	39	13	33	32	0.16	2.9
T1	1	PosNeg	85	V	10.996	0.0034	36	10	36	35	0.086	3.5
T1	4	PosNeg	85	V	DH270.6	1.5e-06	76	18	55	58	2.7e-05	4.4
T1	2	PosNeg	85	V	PGT121	4.4e-05	33	5	37	40	0.0023	7
T1	1	PosNeg	85	V	PGT121	0.0025	33	8	38	37	0.073	4
T1	4	PosNeg	85	V	PGT121	6.2e-06	63	13	68	63	9.1e-05	4.5
T1	1	PosNeg	85	V	PGT123	0.0019	39	11	32	34	0.058	3.7
T1	1	PosNeg	85	V	PGT126	0.0074	39	13	32	32	0.15	3
T1	1	PosNeg	85	V	PGT127	0.012	48	19	23	26	0.19	2.8
T1	2	PosNeg	85	V	PGT128	0.0078	30	8	40	37	0.11	3.4
T1	4	median	85	V	PGT128	0.0095	75	29	56	47	0.066	2.2
T1	4	PosNeg	85	V	10.1074	3.8e-06	60	11	71	65	6.1e-05	5							How to read a simple (not phylogenetically corrected) T1 contingency table:
T1	4	median	85	Y	DH270.6	0.005	93	11	102	1	0.039	0.084							10.1074, site 85, data set 4 M group
T1	4	median	85	Y	PGT121	0.033	94	10	101	2	0.17	0.19								c1, !V	c2 V
T1	4	PosNeg	85	Y	10.1074	0.0038	62	9	133	3	0.027	0.16							r1, 10.1074 negative	60	11
																			r2, 10.1074 positive	71	65
			151, V1 hypervariable	Q	PGT128											PGT128 151Q
			151	Q	PGT128									10 151 Q
																			Fisher's exact p = 0.0000038
T1	4	PosNeg	155	K	DH270.1	0.002	35	84	10	78	0.016	3.2							In this case, T1 is simple tracking V and not V (!V, any other amino acid), in all data sampled
T1	4	PosNeg	155	K	DH270.5	0.00038	34	74	11	88	0.0038	3.7							For T1, Odds Ratio = 5: for T1, OR >1 indicates an amino acid associated with sensitivity, <1 resistance
T1	4	PosNeg	155	K	DH270.6	0.0021	30	64	15	98	0.016	3							When position 85 is V, 10.1074 is more likely to be able to detect the virus
T1	4	PosNeg	155	K	PGT121	1.8e-08	33	43	12	119	5.8e-07	7.5							r1 is row 1, c1 is column 1
T1	4	PosNeg	155	K	10.1074	1.5e-05	28	43	17	119	0.00021	4.5
T1	4	PosNeg	155	R	DH270.1	0.011	94	25	81	7	0.07	0.33
T1	4	PosNeg	155	R	DH270.5	0.0065	84	24	91	8	0.044	0.31
T1	4	PosNeg	155	R	DH270.6	0.00038	70	24	105	8	0.0038	0.22
T1	4	PosNeg	155	R	PGT121	2e-06	52	24	123	8	3.4e-05	0.14
T1	4	PosNeg	155	R	10.1074	2.4e-05	49	22	126	10	0.00031	0.18
T1	4	PosNeg	155	T	PGT121	0.0061	71	5	131	0	0.043	0
			156		PGT128
T1glycan	1	PosNeg	160	NxST	PGT123	0.0098	0	50	9	57	0.14	0
T1	4	PosNeg	165	I	DH270.1	0.0014	92	27	49	39	0.012	2.7
T1	4	PosNeg	165	I	DH270.5	0.017	82	26	59	40	0.093	2.1
T1	4	PosNeg	165	I	DH270.6	0.011	73	21	68	45	0.065	2.3
T1	4	median	165	I	PGT121	0.0029	81	23	60	43	0.026	2.5
T1	4	median	165	I	PGT128	9.9e-05	84	20	57	46	0.0015	3.4	6 165 I	7 165 I
T1	4	PosNeg	165	I	10.1074	0.0075	57	14	84	52	0.05	2.5
T1	4	median	165	L	PGT121	0.0083	41	63	60	43	0.061	0.47
T1	4	median	165	L	PGT128	0.0083	41	63	60	43	0.061	0.47
T1	4	median	165	L	10.1074	0.0005	38	66	63	40	0.0059	0.37
T1	4	PosNeg	165	V	PGT128	0.033	64	15	117	11	0.16	0.4
T1	1	PosNeg	184	I	PGT126	0.0014	37	15	26	38	0.047	3.6
T1	1	highest1quartile	184	L	PGT130	0.013	18	27	46	25	0.2	0.37
T1	1	PosNeg	184	M	10.1074	0.00045	43	9	65	0	0.021	0
T1	1	PosNeg	184	M	10.996	0.0024	38	8	70	1	0.069	0.069
T1	4	PosNeg	184	M	DH270.6	0.006	85	9	112	1	0.041	0.085
T1	1	PosNeg	184	M	PGT123	0.00085	42	8	66	0	0.032	0
T1	4	PosNeg	184	M	DH270.5	0.02	99	9	98	1	0.11	0.11
T1	4	median	184	M	PGT121	0.019	95	9	102	1	0.12	0.1			PGT121 M 184
T1	4	PosNeg	184	M	10.1074	0.034	64	7	133	3	0.16	0.21
T1	4	PosNeg	197	N	DH270.1	0.031	0	119	4	84	0.15	0
T1glycan	4	PosNeg	197	NxST	DH270.1	0.031	0	119	4	84	0.15	0
T1	4	PosNeg	230	D	10.1074	0.012	20	51	63	73	0.072	0.46
T1	4	PosNeg	230	N	DH270.5	0.043	77	31	57	42	0.19	1.8
T1	4	PosNeg	230	N	PGT121	0.023	57	19	77	54	0.12	2.1
T1	1	PosNeg	230	N	PGT130	0.0035	19	26	50	21	0.088	0.31
T1	4	PosNeg	230	N	10.1074	0.0059	55	16	79	57	0.041	2.5
T1glycan	4	PosNeg	230	NxST	DH270.5	0.025	81	27	59	40	0.13	2
T1glycan	4	PosNeg	230	NxST	PGT121	0.021	59	17	81	50	0.13	2.1
T1glycan	4	PosNeg	230	NxST	10.1074	0.03	55	16	85	51	0.15	2.1
T1glycan	3	Higest3quart1	234	Y	PGT121	0.0041	32	119	2	47	0.14	6.3
T1	4	PosNeg	240	K	DH270.5	0.016	56	52	68	31	0.092	0.49
T1	4	median	240	K	DH270.6	0.023	54	50	70	33	0.13	0.51
T1	4	PosNeg	240	K	PGT121	0.018	37	39	87	44	0.1	0.48
T1	4	PosNeg	240	K	10.1074	0.026	35	36	89	47	0.13	0.52
T1	1	PosNeg	240	R	PGT128	0.0041	42	6	68	0	0.1	0
T1	1	PosNeg	240	T	2G12	0.011	85	9	18	8	0.19	4.1
T1	4	PosNeg	240	T	DH270.6	0.024	87	7	92	21	0.13	2.8
T1	2	highest3quartiles	240	T	PGT128	0.0011	78	9	17	11	0.064	5.5
			240		10.1074										10.1074 S 240
T1	4	PosNeg	252	K	10.1074	0.0023	9	62	44	92	0.018	0.31
T1	4	PosNeg	252	K	DH270.1	0.0096	22	97	31	57	0.06	0.42
T1	4	PosNeg	252	K	DH270.5	0.0068	19	89	34	65	0.046	0.41
T1	4	PosNeg	252	K	DH270.6	0.011	16	78	37	76	0.066	0.42
T1	4	PosNeg	252	K	PGT121	0.0051	11	65	42	89	0.036	0.36
T1	4	median	252	K	PGT128	0.0069	18	86	35	68	0.055	0.41
T1	2	highest3quartiles	252	K	PGT128	0.0021	21	66	16	12	0.082	0.24
T1	4	PosNeg	252	R	10.1074	0.0038	62	9	94	42	0.028	3.1
T1	4	PosNeg	252	R	DH270.1	0.0032	99	20	57	31	0.024	2.7
T1	4	PosNeg	252	R	DH270.5	0.0062	90	18	66	33	0.043	2.5
T1	4	PosNeg	252	R	DH270.6	0.0095	79	15	77	36	0.06	2.5
T1	4	PosNeg	252	R	PGT121	0.012	65	11	91	40	0.072	2.6
T1	4	median	252	R	PGT128	0.0062	87	17	69	34	0.049	2.5
T1	2	highest3quartiles	252	R	PGT128	0.004	67	20	13	15	0.13	3.8
			255	V	PGT121								4 255 V	10 255 V
			255	I	PGT121								8 255 I
T1	4	PosNeg	276	D	PGT121	0.04	69	7	128	3	0.18	0.23
T1	4	PosNeg	276	D	PGT128	0.046	72	7	125	3	0.2	0.25
T1	4	PosNeg	276	N	10.1074	0.012	9	62	4	132	0.074	4.8
T1	4	PosNeg	276	N	DH270.1	0.046	11	108	2	86	0.2	4.4
T1	4	PosNeg	276	N	DH270.6	0.022	10	84	3	110	0.12	4.3
T1	4	PosNeg	276	N	PGT121	0.0049	10	66	3	128	0.035	6.4
T1	4	PosNeg	276	N	PGT128	0.035	9	70	4	124	0.16	4
T1	1	PosNeg	276	N	10.1074	0.0027	7	45	0	65	0.075	Inf
T1glycan	4	PosNeg	276	NxST	10.1074	0.025	10	61	6	130	0.13	3.5
T1glycan	4	PosNeg	276	NxST	DH270.6	0.018	12	82	4	109	0.11	4
T1glycan	4	PosNeg	276	NxST	PGT121	0.012	11	65	5	126	0.091	4.2
T1glycan	1	PosNeg	276	NxST	PGT121	0.016	8	33	3	72	0.17	5.7
T1glycan	1	PosNeg	276	NxST	PGT123	0.0091	9	41	2	64	0.13	6.9
T1glycan	1	PosNeg	276	NxST	10.1074	0.0023	10	42	1	64	0.051	15
T1glycan	1	PosNeg	276	NxST	10.996	0.0065	9	37	2	69	0.11	8.2
T1	4	PosNeg	289	K	DH270.5	0.0038	101	7	79	20	0.028	3.6
T1	4	PosNeg	289	K	DH270.6	0.0032	89	5	91	22	0.024	4.3
T1	4	PosNeg	289	K	PGT121	0.011	72	4	108	23	0.064	3.8
T1	4	PosNeg	289	K	10.1074	0.00095	69	2	111	25	0.0084	7.7
T1	1	PosNeg	289	K	PGT121	0.003	40	1	58	17	0.08	12
T1	1	PosNeg	289	K	PGT123	0.0035	48	2	50	16	0.088	7.6
T1	1	PosNeg	289	K	PGT126	0.0099	49	3	49	15	0.18	4.9
T1	1	PosNeg	289	K	10.1074	0.0033	50	2	50	15	0.084	7.4
T1glycan	4	PosNeg	289	NxST	PGT121	0.016	19	57	55	76	0.11	0.46
T1	1	PosNeg	289	K	2G12	0.0037	85	9	17	9	0.092	4.9
T1	4	PosNeg	293	K	DH270.6	0.03	78	16	105	8	0.15	0.37
T1	4	PosNeg	293	N	PGT128	0.014	66	13	121	7	0.085	0.3
T1glycan	4	PosNeg	293	NxST	PGT128	0.0039	66	13	123	5	0.035	0.21				PGT128 NxST (N293+363)
T1	1	PosNeg	295	E	PGT126	0.0069	46	6	64	0	0.14	0
T1	1	PosNeg	295	E	PGT128	0.0041	42	6	68	0	0.1	0
T1	4	PosNeg	295	E	PGT128	0.00099	72	7	128	0	0.0086	0
T1	1	PosNeg	295	E	10.1074	0.0065	46	6	65	0	0.14	0
T1	1	PosNeg	295	E	10.996	0.003	40	6	71	0	0.08	0
T1	2	PosNeg	295	E	PGT128	0.011	34	4	77	0	0.13	0
T1	3	PosNeg	295	E	PGT128	0.001	71	21	101	7	0.13	0.24
T1	4	PosNeg	295	E	DH270.1	0.021	112	7	88	0	0.12	0
T1	4	median	295	E	DH270.5	0.015	101	7	99	0	0.096	0
T1	4	median	295	E	DH270.6	0.014	97	7	103	0	0.094	0
T1	4	PosNeg	295	E	10.1074	0.00046	64	7	136	0	0.0044	0
T1	4	median	295	I	DH270.6	0.014	104	0	97	6	0.094	Inf
T1	4	median	295	I	PGT121	0.014	104	0	97	6	0.094	Inf
T1	4	median	295	I	10.1074	0.014	104	0	97	6	0.094	Inf
T1	1	PosNeg	295	N	PGT128	0.00035	34	14	25	43	0.017	4.1
T1	2	PosNeg	295	N	PGT128	0.00031	25	13	23	54	0.012	4.5
T1	4	PosNeg	295	N	PGT128	0.00019	49	30	45	83	0.002	3
T1	2	PosNeg	295	T	PGT128	0.0022	29	9	74	3	0.047	0.13
T1	4	PosNeg	295	T	PGT128	0.0017	62	17	120	8	0.014	0.24
T1	4	median	295	V	DH270.6	0.032	91	13	78	25	0.17	2.2
T1	4	PosNeg	295	V	PGT121	0.0094	69	7	100	31	0.06	3
T1	4	PosNeg	295	V	10.1074	0.0079	65	6	104	32	0.053	3.3
T1glycan	1	PosNeg	295	NxST	PGT125	0.0086	42	23	20	31	0.13	2.8				PGT128 NxST (N301+ N295)
T1glycan	1	PosNeg	295	NxST	PGT126	0.0089	35	17	27	37	0.13	2.8
T1glycan	1	PosNeg	295	NxST	PGT128	0.00013	36	12	26	42	0.0046	4.8	2 295 NxST	2 295 NxST
T1glycan	2	PosNeg	295	NxST	PGT128	2.3e-05	29	9	26	51	0.00064	6.2
T1glycan	3	PosNeg	295	NxST	PGT128	0.0037	80	12	75	33	0.11	2.9
T1glycan	4	PosNeg	295	NxST	PGT128	3.8e-06	56	23	48	80	4.6e-05	4
T1	1	PosNeg	295	N	2G12	9.7e-07	57	37	2	24	0.00015	18			2G12 NxST 295
T1glycan	1	PosNeg	295	NxST	2G12	1.9e-07	61	33	2	24	8.3e-06	22
T1	1	PosNeg	295	V	2G12	0.012	75	19	26	0	0.2	0
T1	1	PosNeg	297	I	PGT128	0.0077	35	13	63	5	0.15	0.22
T1	2	PosNeg	297	I	PGT128	0.0021	28	10	73	4	0.047	0.16
T1	4	PosNeg	297	I	PGT128	3e-05	57	22	120	8	0.00036	0.17
T1	4	median	297	I	DH270.6	0.029	83	21	94	9	0.14	0.38
T1	4	PosNeg	297	I	DH270.1	0.027	96	23	81	7	0.14	0.36
T1	4	PosNeg	297	I	DH270.5	0.0051	85	23	92	7	0.036	0.28
T1	1	PosNeg	297	T	PGT125	0.0026	20	45	4	47	0.073	5.2
T1	1	PosNeg	297	T	PGT126	0.0054	17	35	7	57	0.12	3.9					T297, Y, ND
T1	1	PosNeg	297	T	PGT127	0.005	20	47	4	45	0.11	4.7
T1	1	PosNeg	297	T	PGT128	0.002	17	31	7	61	0.06	4.7				PGT128 T 297
T1	2	median	297	T	PGT121	0.0053	22	36	8	49	0.095	3.7
T1	2	PosNeg	297	T	PGT128	1.1e-05	20	18	10	67	0.00064	7.3
T1	4	PosNeg	297	T	PGT128	2.3e-07	35	44	15	113	5.1e-06	5.9	4 297 T	4 297 T
T1	4	median	297	T	10.1074	0.0019	35	69	15	88	0.018	3
T1	4	median	297	T	PGT121	0.034	32	72	18	85	0.18	2.1
T1	4	median	297	T	DH270.6	0.014	33	71	17	86	0.095	2.3
T1	4	PosNeg	297	T	DH270.5	0.0054	35	73	15	84	0.038	2.7
			299		PGT128
T1	4	PosNeg	300	D	10.1074	0.039	68	3	136	0	0.17	0
T1	4	PosNeg	300	N	10.1074	7.1e-07	46	25	39	97	1.3e-05	4.5
T1	4	PosNeg	300	N	DH270.1	4.1e-06	65	54	20	68	6.5e-05	4.1
T1	4	PosNeg	300	N	DH270.5	2.7e-06	61	47	24	75	4.4e-05	4
T1	4	median	300	N	DH270.6	2e-05	58	46	27	76	0.00039	3.5
T1	2	median	300	N	PGT121	0.00024	32	26	12	45	0.012	4.5	2 300 N
T1	4	median	300	N	PGT121	5.6e-08	62	42	23	80	4.2e-06	5.1
T1	1	highest3quartile	300	N	PGT130	0.0011	32	55	21	8	0.11	0.22
T1	4	PosNeg	300	S	10.1074	2.4e-05	49	22	126	10	0.00031	0.18
T1	4	PosNeg	300	S	DH270.5	0.02	85	23	90	9	0.11	0.37
T1	4	median	300	S	DH270.6	0.012	81	23	94	9	0.08	0.34
T1	2	PosNeg	300	S	PGT121	0.0045	27	11	71	6	0.071	0.21
T1	4	PosNeg	300	S	PGT121	9.3e-05	54	22	121	10	0.001	0.2
T1	1	highest3quartile	300	S	PGT125	0.0015	78	9	18	11	0.11	5.2
T1	1	highest3quartile	300	S	PGT130	0.0015	78	9	18	11	0.11	5.2
T1	4	PosNeg	300	Y	DH270.1	0.0056	109	10	88	0	0.04	0
T1	4	PosNeg	300	Y	DH270.5	0.0017	98	10	99	0	0.014	0
T1	4	median	300	Y	DH270.6	0.019	95	9	102	1	0.12	0.1
T1	4	PosNeg	300	Y	PGT121	0.04	69	7	128	3	0.18	0.23
T1	4	PosNeg	301	N	DH270.1	0.021	7	112	0	88	0.12	Inf
T1	4	PosNeg	301	N	DH270.5	0.015	7	101	0	99	0.087	Inf
T1	4	median	301	N	DH270.6	0.014	7	97	0	103	0.094	Inf
T1	2	PosNeg	301	N	PGT121	0.011	4	34	0	77	0.13	Inf
T1	4	PosNeg	301	N	PGT121	0.011	6	70	1	130	0.064	11
T1	2	PosNeg	301	N	PGT128	0.011	4	34	0	77	0.13	Inf
T1	4	PosNeg	301	N	PGT128	0.00099	7	72	0	128	0.0086	Inf
T1glycan	4	PosNeg	301	NxST	DH270.1	0.011	9	110	0	88	0.083	Inf
T1glycan	4	PosNeg	301	NxST	DH270.5	0.0035	9	99	0	99	0.032	Inf
T1glycan	4	median	301	NxST	DH270.6	0.0033	9	95	0	103	0.032	Inf
T1glycan	4	PosNeg	301	NxST	PGT121	0.0016	8	68	1	130	0.016	15	7 301 NxST	9 301 NxST		PGT121 NxST (N301+ N332)
T1glycan	2	PosNeg	301	NxST	PGT121	0.00098	6	32	0	77	0.02	Inf
T1glycan	4	PosNeg	301	NxST	PGT128	0.0022	8	71	1	127	0.022	14	5 301 NxST	5 301 NxST		PGT128 NxST (N301+ N332 or 295)
T1	4	PosNeg	303	T	PGT121	0.026	5	71	1	130	0.13	9.1
T1	4	median	303	T	PGT128	0.029	6	98	0	103	0.16	Inf
T1	4	median	303	T	DH270.6	0.029	6	98	0	103	0.16	Inf
T1	2	PosNeg	304	R	PGT121	0.0051	6	32	1	76	0.082	14
T1	2	PosNeg	304	R	PGT128	0.00029	7	31	0	77	0.011	Inf
T1	4	median	304	R	10.1074	0.033	10	94	2	101	0.17	5.3
T1	4	median	304	R	PGT121	0.005	11	93	1	102	0.039	12
T1	4	median	304	R	PGT128	0.005	11	93	1	102	0.039	12	9 304 R	9 304 R
T1	4	median	304	R	DH270.6	0.005	11	93	1	102	0.039	12
T1	4	PosNeg	304	R	DH270.1	0.015	11	108	1	87	0.088	8.8
T1	4	PosNeg	304	R	DH270.5	0.0055	11	97	1	98	0.039	11
T1	1	PosNeg	307	I	PGT121	0.00059	24	17	19	56	0.026	4.1
T1	1	PosNeg	307	I	PGT123	0.0017	27	23	16	50	0.055	3.6
T1	1	PosNeg	307	I	PGT126	0.0037	27	25	16	48	0.092	3.2
T1	1	PosNeg	307	I	10.996	0.0054	24	22	18	53	0.12	3.2
T1	4	PosNeg	307	T	DH270.6	0.041	90	4	113	0	0.19	0
T1	4	median	307	V	10.1074	0.014	71	33	86	17	0.095	0.43
T1	1	PosNeg	307	V	PGT121	0.0051	22	19	60	15	0.12	0.29
T1	1	PosNeg	307	V	10.996	0.0071	26	20	57	14	0.15	0.32
T1	4	PosNeg	316	T	DH270.1	0.0087	85	34	47	41	0.057	2.2
T1	4	PosNeg	316	T	DH270.5	0.0015	80	28	52	47	0.012	2.6
T1	4	PosNeg	316	T	DH270.6	0.00016	73	21	59	54	0.0017	3.2
T1	4	PosNeg	316	T	PGT121	0.00017	61	15	71	60	0.0018	3.4
T1	4	PosNeg	316	T	10.1074	3.1e-05	59	12	73	63	0.00038	4.2
T1	4	PosNeg	316	V	DH270.1	0.00051	96	23	85	3	0.0047	0.15
T1	4	PosNeg	316	V	DH270.5	0.00054	86	22	95	4	0.005	0.17
T1	4	PosNeg	316	V	DH270.6	0.00011	73	21	108	5	0.0012	0.16
T1	4	PosNeg	316	V	PGT121	1.2e-07	54	22	127	4	2.7e-06	0.078
T1	4	PosNeg	316	V	10.1074	2.7e-07	50	21	131	5	5.8e-06	0.092
			320		PGT128								3 320 -	3 320 -
T1	4	median	323	I	PGT121	0.0019	22	82	6	97	0.018	4.3
T1	4	median	323	I	PGT128	0.024	20	84	8	95	0.13	2.8
T1	4	PosNeg	323	I	10.1074	0.031	15	56	13	123	0.15	2.5
T1	4	PosNeg	323	I	DH270.5	0.014	21	87	7	92	0.083	3.2
T1	4	median	323	I	DH270.6	0.024	20	84	8	95	0.13	2.8
T1	4	median	323	I	DH270.6	0.024	20	84	8	95	0.13	2.8
T1	1	PosNeg	323	I	PGT121	0.0039	9	32	3	72	0.096	6.6
T1	1	PosNeg	323	I	10.996	0.011	9	37	3	68	0.19	5.4
T1	2	PosNeg	323	I	PGT121	0.01	10	28	6	71	0.13	4.2
T1	4	median	323	T	10.1074	0.0055	91	13	101	2	0.046	0.14
T1	4	PosNeg	323	T	PGT121	0.00051	64	12	128	3	0.0048	0.13
T1	4	median	323	T	DH270.6	0.029	92	12	100	3	0.14	0.23
T1	1	PosNeg	323	T	PGT121	0.0077	35	6	74	1	0.15	0.081
T1	2	PosNeg	323	T	PGT121	0.0058	31	7	75	2	0.09	0.12
T1	4	PosNeg	323	T	10.1074	0.00023	59	12	133	3	0.0024	0.11
T1	4	PosNeg	323	T	DH270.5	0.031	96	12	96	3	0.15	0.25
T1	4	median	325	D	10.1074	0.016	29	75	14	89	0.1	2.4
T1	4	PosNeg	325	D	DH270.1	4.6e-11	42	77	1	87	3.9e-09	47
T1	4	PosNeg	325	D	DH270.5	2.4e-10	40	68	3	96	1.6e-08	19
T1	4	median	325	D	DH270.6	5.2e-11	40	64	3	100	5.9e-09	21
T1	4	PosNeg	325	D	PGT121	0.0014	25	51	18	113	0.012	3.1	5 325 D	4 325 D
T1	4	median	325	D	PGT128	0.039	28	76	15	88	0.19	2.2
T1	4	PosNeg	325	K	10.1074	0.013	67	4	136	0	0.077	0	3 325 K
T1	4	PosNeg	325	K	DH270.6	0.041	90	4	113	0	0.19	0
T1	4	PosNeg	325	K	PGT121	0.017	72	4	131	0	0.095	0		3 325 K
T1	4	PosNeg	325	N	DH270.1	1e-08	84	35	87	1	3.9e-07	0.028
T1	4	PosNeg	325	N	DH270.5	6.4e-08	75	33	96	3	1.8e-06	0.072
T1	4	median	325	N	DH270.6	1.8e-08	71	33	100	3	1.5e-06	0.065
T1	4	PosNeg	328	K	10.1074	3.8e-08	41	30	124	12	1.2e-06	0.13
T1	1	PosNeg	328	K	10.996	0.0046	32	14	65	6	0.11	0.21
T1	4	PosNeg	328	K	DH270.1	0.00047	85	34	80	8	0.0045	0.25
T1	4	PosNeg	328	K	DH270.5	0.0005	76	32	89	10	0.0047	0.27
T1	4	median	328	K	DH270.6	0.00088	73	31	92	11	0.0098	0.28
T1	2	PosNeg	328	K	PGT121	0.0012	23	15	68	9	0.03	0.21
T1	4	median	328	K	PGT121	9.4e-06	70	34	95	8	0.0002	0.17
T1	1	PosNeg	328	K	PGT123	0.012	36	14	60	6	0.2	0.26
T1	4	PosNeg	328	N	10.1074	0.039	68	3	136	0	0.17	0
T1	4	PosNeg	328	Q	10.1074	3.5e-06	38	33	28	108	5.5e-05	4.4
T1	1	PosNeg	328	Q	10.996	0.0074	21	25	15	56	0.15	3.1
T1	4	PosNeg	328	Q	DH270.1	9.8e-07	54	65	12	76	1.9e-05	5.2
T1	4	PosNeg	328	Q	DH270.5	3.1e-06	50	58	16	83	5e-05	4.4
T1	4	median	328	Q	DH270.6	2.8e-06	49	55	17	86	7.3e-05	4.5
T1	2	median	328	Q	PGT121	0.0024	26	32	10	47	0.059	3.8
T1	4	median	328	Q	PGT121	4.8e-05	47	57	19	84	0.00079	3.6
T1	4	median	328	Q	PGT128	0.025	41	63	25	78	0.14	2
T1	1	PosNeg	330	H	10.1074	1.7e-10	34	18	6	59	5e-08	18	2 330 H
T1	3	PosNeg	330	H	10.1074	5e-07	34	39	17	110	0.00013	5.6
T1	4	PosNeg	330	H	10.1074	3e-13	47	24	21	115	3.3e-11	11
T1	1	PosNeg	330	H	10.996	1.4e-09	31	15	9	62	3.6e-07	14			10.996 H 330
T1	3	PosNeg	330	H	10.1074V	4.6e-06	31	36	20	113	0.0011	4.8
T1	4	PosNeg	330	H	DH270.1	1e-10	60	59	8	80	7.7e-09	10
T1	4	PosNeg	330	H	DH270.5	6.1e-10	56	52	12	87	3.2e-08	7.7
T1	4	PosNeg	330	H	DH270.6	4.1e-10	52	42	16	97	2.3e-08	7.4
T1	4	PosNeg	330	H	PGT121	2.3e-10	46	30	22	109	1.6e-08	7.5
T1	1	PosNeg	330	H	PGT121	3.6e-07	27	14	13	62	6.3e-05	9
T1	2	PosNeg	330	H	PGT121	4.1e-06	23	15	13	64	0.00025	7.4
T1	3	PosNeg	330	H	PGT121	0.00049	27	38	24	111	0.068	3.3
T1	1	PosNeg	330	H	PGT123	9.2e-09	32	18	8	58	2.1e-06	13					H330, Y, ND
T1	1	PosNeg	330	H	PGT125	0.011	29	36	11	40	0.19	2.9
T1	1	PosNeg	330	H	PGT126	0.0018	26	26	14	50	0.056	3.5
T1	1	PosNeg	330	H	PGT127	0.00067	32	35	8	41	0.028	4.6
T1	4	PosNeg	330	H	PGT128	3.2e-05	40	39	28	100	0.00039	3.6	7 330 H	6 330 H
T1	2	PosNeg	330	H	PGT128	0.00021	21	17	15	62	0.0085	5
T1	3	PosNeg	330	H	PGT128	1.2e-10	43	49	8	100	4.1e-08	11
T1	1	PosNeg	330	H	PGT135	0.00028	36	43	4	33	0.014	6.8
T1	1	PosNeg	330	Y	10.1074	1.7e-09	20	32	59	6	4e-07	0.065
T1	3	PosNeg	330	Y	10.1074	4.2e-05	44	29	110	17	0.0096	0.24
T1	4	PosNeg	330	Y	10.1074	2.9e-11	28	43	116	20	2.5e-09	0.11
T1	1	PosNeg	330	Y	10.996	2.5e-09	16	30	63	8	5.7e-07	0.07
T1	3	median	330	Y	10.1074V	3.3e-06	63	37	91	9	0.0011	0.17
T1	4	PosNeg	330	Y	DH270.1	3e-09	64	55	80	8	1.4e-07	0.12
T1	4	PosNeg	330	Y	DH270.5	2.9e-08	57	51	87	12	9.4e-07	0.16
T1	4	PosNeg	330	Y	DH270.6	2.6e-08	47	47	97	16	8.6e-07	0.17
T1	4	median	330	Y	PGT121	2.8e-08	54	50	90	13	2.3e-06	0.16
T1	1	PosNeg	330	Y	PGT121	3.1e-06	16	25	62	13	0.00038	0.14
T1	2	PosNeg	330	Y	PGT121	0.00034	19	19	64	13	0.012	0.21
T1	1	PosNeg	330	Y	PGT123	7.5e-08	20	30	58	8	1.5e-05	0.094
T1	1	PosNeg	330	Y	PGT126	0.0093	28	24	50	14	0.17	0.33
T1	1	PosNeg	330	Y	PGT127	0.0014	37	30	41	8	0.046	0.24
T1	4	PosNeg	330	Y	PGT128	0.001	44	35	100	28	0.0089	0.35
T1	2	median	330	Y	PGT128	0.0016	34	24	49	8	0.047	0.23
T1	3	PosNeg	330	Y	PGT128	9.9e-09	54	38	100	8	2.3e-06	0.11
T1	1	PosNeg	330	Y	PGT135	0.00056	45	34	33	4	0.025	0.16
T1	3	Higest1quart1	332	D	10.1074	0.0021	67	6	127	0	0.19	0
T1	3	PosNeg	332	D	10.1074V	0.0012	61	6	133	0	0.15	0
T1	4	PosNeg	332	E	10.1074	1.8e-11	50	21	136	0	1.8e-09	0
T1	4	PosNeg	332	E	DH270.1	6.2e-06	98	21	88	0	9e-05	0
T1	4	PosNeg	332	E	DH270.5	4.7e-07	87	21	99	0	9.4e-06	0
T1	4	PosNeg	332	E	DH270.6	1.6e-08	73	21	113	0	5.5e-07	0
T1	2	PosNeg	332	E	PGT121	0.00017	29	9	76	1	0.0075	0.044
T1	1	PosNeg	332	E	PGT121	0.00011	31	10	74	1	0.0066	0.043
T1	4	median	332	E	PGT121	3.1e-07	83	21	103	0	1.4e-05	0
T1	3	PosNeg	332	K	10.1074	0.00024	65	8	127	0	0.043	0
T1	4	PosNeg	332	K	10.1074	0.00046	64	7	136	0	0.0044	0
T1	3	PosNeg	332	K	10.1074V	0.00012	59	8	133	0	0.025	0
T1	4	PosNeg	332	K	DH270.1	0.021	112	7	88	0	0.12	0
T1	4	PosNeg	332	K	DH270.5	0.015	101	7	99	0	0.087	0
T1	4	PosNeg	332	K	DH270.6	0.0035	87	7	113	0	0.026	0
T1	3	PosNeg	332	K	PGT128	0.0017	84	8	108	0	0.18	0
T1	3	Higest1quart1	332	N	10.1074	7.5e-19	39	34	2	125	3e-16	70
T1	4	PosNeg	332	N	10.1074	1.7e-28	50	21	2	134	3.1e-26	150
T1	3	PosNeg	332	N	10.1074V	3.8e-19	38	29	3	130	1.4e-16	55
T1	4	PosNeg	332	N	DH270.1	7.7e-16	52	67	0	88	8.8e-14	Inf
T1	4	PosNeg	332	N	DH270.5	9.5e-19	52	56	0	99	1.5e-16	Inf
T1	4	PosNeg	332	N	DH270.6	3.2e-23	52	42	0	113	6.9e-21	Inf
T1	2	median	332	N	PGT121	3.7e-08	25	33	1	56	6.4e-06	41
T1	1	PosNeg	332	N	PGT121	3.5e-10	25	16	5	70	9.4e-08	21
T1	3	PosNeg	332	N	PGT121	1.8e-10	31	34	10	125	5.6e-08	11
T1	4	PosNeg	332	N	PGT121	3e-15	43	33	9	122	3.1e-13	17
T1	2	highest1quartile	332	N	PGT128	2.1e-06	19	19	7	70	0.00016	9.7
T1	3	PosNeg	332	N	PGT128	2.9e-12	38	54	3	105	1.2e-09	24
T1	4	PosNeg	332	N	PGT128	1e-06	35	44	17	111	1.9e-05	5.1
T1	3	PosNeg	332	T	10.1074	0.00089	63	10	125	2	0.12	0.1
T1	4	PosNeg	332	T	10.1074	6.5e-05	59	12	134	2	0.00075	0.074
T1	3	PosNeg	332	T	10.1074V	2.9e-05	56	11	132	1	0.0065	0.039
T1	4	PosNeg	332	T	DH270.1	0.00038	105	14	88	0	0.0039	0
T1	4	PosNeg	332	T	DH270.5	9.2e-05	94	14	99	0	0.001	0
T1	4	PosNeg	332	T	DH270.6	9e-06	80	14	113	0	0.00013	0
T1	2	PosNeg	332	T	PGT121	0.015	33	5	76	1	0.16	0.089
T1	1	PosNeg	332	T	PGT121	0.0092	34	7	73	2	0.17	0.14
T1	4	PosNeg	332	T	PGT121	0.0012	65	11	128	3	0.01	0.14
T1	2	PosNeg	332	T	PGT128	0.015	33	5	76	1	0.16	0.089					T332, Y, ND
T1	3	PosNeg	332	T	PGT128	0.0015	81	11	107	1	0.17	0.07
T1	4	PosNeg	332	T	PGT128	0.011	69	10	124	4	0.065	0.22
T1	4	PosNeg	332	V	10.1074	0.013	67	4	136	0	0.077	0
T1	4	PosNeg	332	V	DH270.6	0.041	90	4	113	0	0.19	0
T1	4	PosNeg	332	V	PGT121	0.017	72	4	131	0	0.095	0
T1glycan	4	PosNeg	332	NxST	DH270.1	2.8e-20	64	55	0	88	2e-19	Inf
T1glycan	4	PosNeg	332	NxST	DH270.5	2.4e-22	63	45	1	98	2.4e-21	130
T1glycan	4	PosNeg	332	NxST	10.1074	1.5e-35	60	11	4	132	2.1e-34	170	1 332 NxST	1 332 NxST	10.1074 NxST 332	10.1074 NxST (N332)
T1glycan	1	highest1quartile	332	NxST	10.1074	1.1e-18	37	15	0	65	6.2e-17	Inf
T1glycan	3	PosNeg	332	NxST	10.1074	7.5e-19	39	34	2	125	3.5e-17	70
T1glycan	1	PosNeg	332	NxST	10.996	2.7e-22	37	9	0	71	1.3e-20	Inf			10.996 NxST 332
T1glycan	3	PosNeg	332	NxST	10.1074V	3.8e-19	38	29	3	130	4.2e-17	55
T1glycan	1	PosNeg	332	NxST	2G12	0.00024	38	56	1	25	0.0081	17			2G12 NxST 332
T1glycan	4	median	332	NxST	DH270.6	9.5e-24	63	41	1	102	1.8e-22	150
T1glycan	4	PosNeg	332	NxST	DH270.6	3.5e-26	62	32	2	111	3.3e-25	100
T1glycan	4	PosNeg	332	NxST	PGT121	1e-17	51	25	13	118	8.4e-17	18	1 332 NxST	1 332 NxST	PGT121 NxST 332	PGT121 NxST (N301+ N332)
T1glycan	2	PosNeg	332	NxST	PGT121	4.9e-10	25	13	7	70	2.9e-08	19
T1glycan	1	PosNeg	332	NxST	PGT121	8.5e-10	28	13	9	66	3.9e-08	15
T1glycan	3	PosNeg	332	NxST	PGT121	1.8e-10	31	34	10	125	4.5e-09	11
T1glycan	1	PosNeg	332	NxST	PGT123	8.4e-14	34	16	3	63	4e-12	43
T1glycan	1	PosNeg	332	NxST	PGT125	0.00025	30	35	7	44	0.0081	5.3
T1glycan	1	PosNeg	332	NxST	PGT126	8e-08	30	22	7	57	3.4e-06	11
T1glycan	1	PosNeg	332	NxST	PGT127	1.9e-06	33	34	4	45	6.9e-05	11
T1glycan	4	PosNeg	332	NxST	PGT128	4.4e-10	45	34	19	109	4.1e-09	7.5	1 332 NxST	1 332 NxST		PGT128 NxST (N301+ N332)
T1glycan	2	PosNeg	332	NxST	PGT128	7.7e-09	24	14	8	69	2.7e-07	14
T1glycan	1	PosNeg	332	NxST	PGT128	2e-05	26	22	11	57	0.00077	6
T1glycan	3	PosNeg	332	NxST	PGT128	2.9e-12	38	54	3	105	8.9e-11	24
T1glycan	1	PosNeg	332	NxST	PGT135	1.2e-05	35	44	2	35	0.00044	14
T1	4	PosNeg	333	L	DH270.6	0.021	91	3	99	14	0.12	4.3
T1	4	PosNeg	333	V	DH270.1	0.019	78	41	71	17	0.11	0.46
T1	4	PosNeg	333	V	DH270.5	0.0083	69	39	80	19	0.056	0.42
T1	4	median	333	V	DH270.6	0.02	67	37	82	21	0.12	0.47
T1	1	PosNeg	333	I	2G12	0.0012	21	73	15	11	0.043	0.21
T1	4	PosNeg	334	D	PGT121	0.017	72	4	131	0	0.095	0
T1	4	PosNeg	334	D	PGT128	0.02	75	4	128	0	0.11	0
T1	3	PosNeg	334	N	10.1074	1.8e-23	29	44	126	1	2.2e-20	0.0054
T1	1	PosNeg	334	N	10.1074	9.6e-15	21	31	65	0	4.1e-12	0
T1	4	PosNeg	334	N	10.1074	4.1e-31	18	53	134	2	1.9e-28	0.0053
T1	1	PosNeg	334	N	10.996	2.6e-17	15	31	71	0	2.1e-14	0
T1	3	PosNeg	334	N	10.1074V	2.5e-20	26	41	129	4	9.4e-18	0.02
T1	1	PosNeg	334	N	2G12	0.0012	62	32	25	1	0.043	0.079
T1	4	PosNeg	334	N	DH270.1	5.3e-17	64	55	88	0	7.8e-15	0
T1	4	PosNeg	334	N	DH270.5	3.9e-18	54	54	98	1	5.9e-16	0.01
T1	4	PosNeg	334	N	DH270.6	9.4e-23	40	54	112	1	1.6e-20	0.0068
T1	3	PosNeg	334	N	PGT121	1.2e-11	31	34	124	11	4.6e-09	0.082
T1	1	PosNeg	334	N	PGT121	3.3e-07	18	23	67	8	6e-05	0.096
T1	2	PosNeg	334	N	PGT121	7e-10	15	23	72	5	8e-08	0.047
T1	4	PosNeg	334	N	PGT121	8.4e-16	31	45	121	10	8.9e-14	0.058
T1	1	PosNeg	334	N	PGT123	2.9e-10	22	28	63	3	7.8e-08	0.039
T1	1	PosNeg	334	N	PGT125	0.006	41	24	44	7	0.13	0.27
T1	1	PosNeg	334	N	PGT126	3.8e-05	28	24	57	7	0.0028	0.15
T1	1	highest3quartile	334	N	PGT127	4.9e-05	57	31	28	0	0.02	0
T1	3	PosNeg	334	N	PGT128	1.5e-15	49	43	106	2	5.5e-13	0.022
T1	1	PosNeg	334	N	PGT128	0.0029	28	20	57	11	0.079	0.27
T1	2	PosNeg	334	N	PGT128	1.7e-06	18	20	69	8	0.0001	0.11
T1	4	median	334	N	PGT128	2.6e-07	60	44	92	11	1.4e-05	0.16
T1	4	PosNeg	334	N	PGT128	3.5e-07	42	37	110	18	7.2e-06	0.19
T1	1	PosNeg	334	N	PGT135	2.6e-05	49	30	36	1	0.002	0.046
T1	3	PosNeg	334	S	10.1074	1.2e-21	53	20	10	117	8.2e-19	30
T1	1	PosNeg	334	S	10.1074	2e-12	36	16	5	60	6.5e-10	26
T1	4	PosNeg	334	S	10.1074	1.1e-28	57	14	8	128	3.1e-26	63
T1	1	PosNeg	334	S	10.996	8.6e-16	36	10	5	66	4.7e-13	45
T1	3	PosNeg	334	S	10.1074V	1.6e-20	50	17	13	120	8.3e-18	26
T1	1	PosNeg	334	S	2G12	4.8e-05	42	52	1	25	0.0033	20
T1	4	PosNeg	334	S	DH270.1	3e-14	61	58	4	84	3.4e-12	22
T1	4	PosNeg	334	S	DH270.5	2.5e-16	60	48	5	94	3.5e-14	23
T1	4	PosNeg	334	S	DH270.6	4.3e-20	59	35	6	107	7.3e-18	29
T1	3	PosNeg	334	S	PGT121	8.2e-12	42	23	21	114	3.3e-09	9.8	6 334 S	7 334 S
T1	1	PosNeg	334	S	PGT121	6.3e-08	28	13	13	62	1.3e-05	10
T1	2	PosNeg	334	S	PGT121	1.2e-10	25	13	6	71	1.6e-08	22
T1	4	PosNeg	334	S	PGT121	6.4e-16	50	26	15	116	8.3e-14	15
T1	1	PosNeg	334	S	PGT123	1.7e-10	34	16	7	59	5e-08	17
T1	1	PosNeg	334	S	PGT125	0.0018	31	34	10	41	0.057	3.7
T1	1	PosNeg	334	S	PGT126	6.5e-06	30	22	11	53	0.00062	6.4
T1	1	highest3quartile	334	S	PGT127	0.00021	39	49	2	26	0.043	10
T1	3	PosNeg	334	S	PGT128	1.1e-12	52	40	11	97	5.2e-10	11	8 334 S
T1	1	PosNeg	334	S	PGT128	0.0007	26	22	15	53	0.029	4.1
T1	2	PosNeg	334	S	PGT128	3.3e-08	23	15	8	69	2.9e-06	13
T1	4	median	334	S	PGT128	8e-10	53	51	12	91	7.4e-08	7.8
T1	1	PosNeg	334	S	PGT135	1.9e-05	38	41	3	34	0.0015	10
T1	4	PosNeg	334	T	DH270.1	0.031	119	0	84	4	0.15	Inf
T1glycan	3	PosNeg	334	NxST	10.1074	1.1e-15	41	32	126	1	5.1e-14	0.01
T1glycan	1	PosNeg	334	NxST	10.1074	1.5e-13	23	29	65	0	4.9e-12	0
T1glycan	4	PosNeg	334	NxST	10.1074	3.5e-28	23	48	135	1	4.9e-27	0.0037
T1glycan	1	PosNeg	334	NxST	10.996	7.2e-16	17	29	71	0	3e-14	0
T1glycan	3	PosNeg	334	NxST	10.1074V	6.5e-14	37	30	130	3	2.9e-12	0.029
T1glycan	1	PosNeg	334	NxST	2G12	0.0023	64	30	25	1	0.052	0.086
T1glycan	4	PosNeg	334	NxST	DH270.1	1.2e-14	70	49	88	0	8.7e-14	0
T1glycan	4	PosNeg	334	NxST	DH270.5	2e-17	59	49	99	0	1.2e-16	0
T1glycan	4	PosNeg	334	NxST	DH270.6	1.5e-21	45	49	113	0	1.1e-20	0
T1glycan	3	PosNeg	334	NxST	PGT121	2.3e-07	41	24	126	9	6.7e-06	0.12		2 334 NxST
T1glycan	1	PosNeg	334	NxST	PGT121	2.9e-07	19	22	68	7	1.2e-05	0.091
T1glycan	2	PosNeg	334	NxST	PGT121	1.3e-10	16	22	74	3	1.7e-08	0.031
T1glycan	4	median	334	NxST	PGT121	8e-15	57	47	101	2	5.9e-14	0.024
T1glycan	1	PosNeg	334	NxST	PGT123	1.3e-10	23	27	64	2	6.2e-09	0.028
T1glycan	1	PosNeg	334	NxST	PGT125	0.017	43	22	44	7	0.18	0.31
T1glycan	1	PosNeg	334	NxST	PGT126	0.00018	30	22	57	7	0.0058	0.17
T1glycan	1	highest3quartiles	334	NxST	PGT127	0.00011	59	29	28	0	0.0072	0
T1glycan	3	PosNeg	334	NxST	PGT128	1e-11	60	32	107	1	2.8e-10	0.018				PGT128 NxST (N334+N442)
T1glycan	1	PosNeg	334	NxST	PGT128	0.016	30	18	57	11	0.17	0.33
T1glycan	2	PosNeg	334	NxST	PGT128	7.2e-07	19	19	71	6	2.1e-05	0.087
T1glycan	4	PosNeg	334	NxST	PGT128	3.2e-06	46	33	112	16	4.1e-05	0.2
T1glycan	1	PosNeg	334	NxST	PGT135	5.6e-05	51	28	36	1	0.002	0.051
T1	1	PosNeg	336	A	10.1074	0.0062	50	2	51	14	0.13	6.8
T1	4	PosNeg	336	A	10.1074	0.00055	68	3	106	30	0.005	6.4
T1	1	PosNeg	336	A	10.996	0.0044	45	1	56	15	0.11	12
T1	4	PosNeg	336	A	DH270.6	0.0079	86	8	88	25	0.053	3
T1	1	PosNeg	336	A	PGT121	0.00057	41	0	59	16	0.025	Inf
T1	1	PosNeg	336	A	PGT123	5.8e-05	50	0	50	16	0.004	Inf
T1	1	PosNeg	336	A	PGT126	0.0059	50	2	50	14	0.13	6.9
T1	1	PosNeg	336	A	PGT128	0.0019	47	1	53	15	0.058	13
T1	4	PosNeg	336	E	10.1074	0.0076	70	1	119	17	0.051	9.9
T1	1	PosNeg	336	T	10.1074	8.9e-05	23	29	52	13	0.0056	0.2
T1	3	PosNeg	336	T	10.1074	0.00048	54	19	118	9	0.068	0.22
T1	4	PosNeg	336	T	10.1074	1.8e-11	23	48	109	27	2e-09	0.12
T1	1	PosNeg	336	T	10.996	9.8e-06	18	28	57	14	0.00092	0.16
T1	3	PosNeg	336	T	10.1074V	6.9e-05	48	19	124	9	0.015	0.19
T1	4	PosNeg	336	T	DH270.6	2.6e-07	42	52	90	23	5.6e-06	0.21
T1	1	PosNeg	336	T	PGT121	1.4e-05	15	26	59	16	0.0012	0.16
T1	2	PosNeg	336	T	PGT121	1.9e-05	14	24	61	16	0.0011	0.16
T1	3	PosNeg	336	T	PGT121	0.001	48	17	124	11	0.13	0.25
T1	1	PosNeg	336	T	PGT123	3.3e-05	21	29	53	13	0.0024	0.18
T1	2	median	336	T	PGT128	0.011	31	27	44	13	0.14	0.34
T1glycan	1	PosNeg	339	NxST	2G12	0.0018	38	56	2	24	0.043	8			2G12 NxST 339
			340		PGT121									5 340 R
			341		10.1074								10 341 A
T1	4	median	344	E	DH270.6	0.029	101	3	92	11	0.15	4
T1	1	PosNeg	344	K	10.1074	0.0044	40	12	62	3	0.1	0.16
T1	1	PosNeg	344	K	10.996	0.0087	35	11	67	4	0.17	0.19
T1	1	PosNeg	344	K	PGT128	0.01	37	11	64	4	0.18	0.21
T1	4	PosNeg	344	K	10.1074	0.0038	53	18	123	13	0.028	0.31
T1	4	PosNeg	344	N	DH270.1	0.017	116	3	78	10	0.096	4.9
T1	4	PosNeg	344	N	DH270.5	0.043	105	3	89	10	0.19	3.9
T1	4	PosNeg	344	N	DH270.6	0.04	92	2	102	11	0.18	4.9
T1	4	median	344	N	PGT121	0.01	102	2	92	11	0.071	6.1
T1	4	PosNeg	344	N	10.1074	0.038	70	1	124	12	0.17	6.7
T1glycan	4	PosNeg	344	NxST	DH270.1	0.02	117	2	80	8	0.12	5.8
T1glycan	4	PosNeg	344	NxST	DH270.6	0.024	93	1	104	9	0.13	8
T1glycan	4	median	344	NxST	PGT121	0.00074	104	0	93	10	0.0086	Inf
T1glycan	4	median	344	NxST	PGT128	0.0097	103	1	94	9	0.078	9.8
T1glycan	1	PosNeg	344	NxST	10.1074	0.0043	52	0	56	9	0.082	Inf
T1glycan	4	median	344	NxST	10.1074	0.0097	103	1	94	9	0.078	9.8
T1glycan	1	PosNeg	344	NxST	10.996	0.011	46	0	62	9	0.14	Inf
T1	1	PosNeg	344	Q	2G12	0.0066	59	35	8	18	0.14	3.7
T1	2	PosNeg	346	A	PGT121	0.016	17	21	53	24	0.16	0.37
T1	1	PosNeg	346	G	PGT130	0.0031	36	9	69	2	0.082	0.12
T1	1	highest3quartile	346	S	PGT123	0.0031	79	9	18	10	0.17	4.8
T1	1	highest3quartile	346	S	PGT135	0.00081	79	8	18	11	0.089	5.9
T1	1	PosNeg	346	S	10.1074	0.00094	50	2	48	17	0.035	8.7
T1	1	PosNeg	346	S	10.996	0.0046	44	2	54	17	0.11	6.8
T1	1	PosNeg	346	V	2G12	0.0005	82	12	14	12	0.023	5.7
			359		PGT128
T1	4	PosNeg	362	N	10.1074	0.0015	59	12	83	53	0.012	3.1
T1	1	PosNeg	362	N	10.1074	0.0013	44	8	37	28	0.045	4.1
T1	1	PosNeg	362	N	10.996	0.0039	39	7	42	29	0.096	3.8
T1	4	PosNeg	362	N	DH270.1	0.0062	91	28	51	37	0.043	2.3
T1	4	PosNeg	362	N	DH270.5	0.0015	85	23	57	42	0.013	2.7
T1	4	PosNeg	362	N	DH270.6	0.00017	77	17	65	48	0.0018	3.3
T1	4	PosNeg	362	N	PGT121	0.00065	63	13	79	52	0.0058	3.2
T1	1	PosNeg	362	N	PGT121	0.0016	36	5	45	30	0.052	4.7
T1	1	PosNeg	362	N	PGT123	0.001	43	7	38	28	0.038	4.5
T1	4	PosNeg	362	Q	10.1074	1.4e-09	48	23	133	3	7.1e-08	0.048
T1	1	PosNeg	362	Q	10.1074	0.00052	39	13	63	2	0.024	0.097
T1	1	PosNeg	362	Q	10.996	8.6e-05	33	13	69	2	0.0054	0.075
T1	4	PosNeg	362	Q	DH270.1	7.2e-05	95	24	86	2	0.00081	0.093
T1	4	PosNeg	362	Q	DH270.5	4.7e-06	84	24	97	2	7.4e-05	0.073
T1	4	PosNeg	362	Q	DH270.6	1.6e-07	70	24	111	2	3.7e-06	0.053
T1	4	PosNeg	362	Q	PGT121	8.3e-09	53	23	128	3	3.1e-07	0.055
T1	1	PosNeg	362	Q	PGT121	0.00058	30	11	72	3	0.026	0.12
T1	2	PosNeg	362	Q	PGT121	7.6e-05	27	11	75	2	0.0036	0.067
T1	1	PosNeg	362	Q	PGT123	0.00089	38	12	64	2	0.034	0.1
T1glycan	4	PosNeg	362	NxST	DH270.1	0.00019	100	19	53	35	0.0022	3.5
T1glycan	4	PosNeg	362	NxST	DH270.5	0.00013	92	16	61	38	0.0016	3.6
T1glycan	4	PosNeg	362	NxST	10.1074	0.0004	63	8	90	46	0.0045	4	9 362 NxST
T1glycan	1	PosNeg	362	NxST	10.1074	0.0058	45	7	41	24	0.1	3.7
T1glycan	1	PosNeg	362	NxST	10.996	0.0098	40	6	46	25	0.14	3.6
T1glycan	4	PosNeg	362	NxST	DH270.6	6.3e-05	82	12	71	42	0.00079	4
T1glycan	4	PosNeg	362	NxST	PGT121	7.1e-05	68	8	85	46	0.00087	4.6
T1glycan	1	PosNeg	362	NxST	PGT121	0.0036	37	4	49	26	0.071	4.8
T1glycan	2	PosNeg	362	NxST	PGT121	0.0027	35	3	51	26	0.048	5.9
T1glycan	1	PosNeg	362	NxST	PGT123	0.003	44	6	42	24	0.062	4.1
T1glycan	2	highest3quartiles	362	NxST	PGT128	0.0053	71	16	15	13	0.19	3.8
			363		PGT121								3 363 S	8 363 P
			363		10.1074								4 363 P
			363		10.1074								5 363 S
			369		10.1074										10.1074 I 369
T1	4	PosNeg	386	N	DH270.1	0.044	6	113	12	76	0.19	0.34
T1glycan	4	PosNeg	386	NxST	DH270.1	0.0088	8	111	17	71	0.076	0.3
T1glycan	4	PosNeg	386	NxST	DH270.5	0.011	7	101	18	81	0.083	0.31
T1glycan	4	median	386	NxST	DH270.6	0.02	7	97	18	85	0.15	0.34
T1glycan	1	highest3quartiles	386	NxST	PGT135	0.0062	17	70	0	29	0.19	Inf
T1glycan	4	PosNeg	392	NxST	DH270.6	0.015	22	72	12	101	0.1	2.6
T1glycan	4	PosNeg	392	NxST	PGT128	0.032	19	60	15	113	0.16	2.4
T1glycan	4	PosNeg	392	NxST	DH270.5	0.024	24	84	10	89	0.13	2.5
T1glycan	1	PosNeg	392	NxST	2G12	0.012	19	75	0	26	0.15	Inf
T1	4	PosNeg	404	G	DH270.1	0.039	105	14	85	3	0.18	0.27
T1	4	PosNeg	404	G	DH270.6	0.041	82	12	108	5	0.18	0.32
T1	4	median	404	Q	10.1074	0.035	103	1	96	7	0.18	7.5
T1	4	median	404	Q	PGT121	0.0033	104	0	95	8	0.031	Inf
T1	4	median	404	Q	PGT128	0.0033	104	0	95	8	0.031	Inf
T1	2	median	404	Q	PGT128	0.013	58	0	51	6	0.17	Inf
T1	1	PosNeg	407	M	PGT127	0.012	67	0	44	5	0.2	Inf
T1	1	PosNeg	407	T	PGT135	0.0026	72	7	25	12	0.073	4.9
T1	3	PosNeg	410	G	PGT121	0.0017	65	0	119	16	0.18	Inf
T1	3	median	415	I	10.1074	0.00068	78	22	95	5	0.11	0.19
T1	4	PosNeg	415	I	DH270.1	0.0044	91	28	81	7	0.032	0.28
T1	4	PosNeg	415	I	DH270.5	0.0014	81	27	91	8	0.012	0.27
T1	4	PosNeg	415	I	DH270.6	0.00078	69	25	103	10	0.0069	0.27
T1	3	PosNeg	415	I	PGT128	0.0018	72	20	101	7	0.19	0.25
T1	4	PosNeg	415	I	10.1074	7.7e-06	47	24	125	11	0.00011	0.17
T1	4	PosNeg	415	T	DH270.1	0.00012	39	80	9	79	0.0013	4.3
T1	4	PosNeg	415	T	DH270.5	0.0016	35	73	13	86	0.013	3.2
T1	4	PosNeg	415	T	DH270.6	0.0009	32	62	16	97	0.0079	3.1
T1	4	median	415	T	PGT121	0.0048	33	71	15	88	0.038	2.7
T1	3	median	415	T	PGT128	0.0011	26	74	8	92	0.18	4
T1	4	PosNeg	415	T	10.1074	1.3e-06	31	40	17	119	2.4e-05	5.4
T1	1	PosNeg	415	T	PGT128	0.0082	8	40	27	41	0.16	0.31
T1	1	PosNeg	415	T	10.996	0.0038	21	25	14	57	0.093	3.4
T1	1	PosNeg	440	A	10.1074	0.0058	45	7	41	24	0.12	3.7
T1	1	PosNeg	440	A	10.996	0.0098	40	6	46	25	0.18	3.6
T1	4	PosNeg	440	A	DH270.1	0.0052	99	20	58	30	0.037	2.5
T1	4	PosNeg	440	A	DH270.5	0.0012	92	16	65	34	0.01	3
T1	4	PosNeg	440	A	DH270.6	0.0018	81	13	76	37	0.015	3
T1	4	median	440	A	DH270.6	0.0011	89	15	68	35	0.012	3
T1	4	PosNeg	440	A	PGT121	0.043	64	12	93	38	0.19	2.2
T1	4	PosNeg	440	A	10.1074	0.0059	62	9	95	41	0.041	3
T1	4	PosNeg	440	N	10.1074	0.039	68	3	136	0	0.17	0
T1	4	PosNeg	440	S	DH270.5	0.022	88	20	92	7	0.12	0.34
T1	4	PosNeg	440	S	DH270.6	0.0017	74	20	106	7	0.014	0.25
T1	2	PosNeg	440	S	PGT121	0.0091	29	9	73	4	0.12	0.18
T1	4	PosNeg	440	S	PGT121	0.0046	59	17	121	10	0.033	0.29
T1	4	PosNeg	440	S	10.1074	0.00032	53	18	127	9	0.0032	0.21
			442	E	PGT128									8 442 E		PGT128 442E
			442	E	PGT121										PGT121 E 442
			442	NxST	PGT128											PGT128 NxST (N334+N442)
			444	S	10.996										10.996 S 444
T1	4	median	448	N	DH270.6	0.038	8	96	18	85	0.19	0.4
T1	4	PosNeg	448	N	PGT121	0.017	4	72	22	109	0.093	0.28
T1	4	median	448	N	10.1074	0.038	8	96	18	85	0.19	0.4
T1glycan	4	PosNeg	448	NxST	DH270.5	0.04	9	99	18	81	0.18	0.41
T1glycan	4	median	448	NxST	DH270.6	0.024	8	96	19	84	0.15	0.37
T1glycan	4	PosNeg	448	NxST	PGT121	0.011	4	72	23	108	0.083	0.26
T1glycan	4	PosNeg	448	NxST	10.1074	0.028	4	67	23	113	0.14	0.29
			541		PGT128
T1	4	PosNeg	583	I	DH270.1	0.0029	90	29	49	39	0.022	2.5
T1	4	PosNeg	583	I	DH270.5	0.00034	85	23	54	45	0.0034	3.1
T1	4	median	583	I	DH270.6	0.00037	82	22	57	46	0.0045	3
T1	2	PosNeg	583	I	PGT121	0.0062	32	6	45	32	0.093	3.8
T1	4	PosNeg	583	I	PGT121	5.8e-05	64	12	75	56	0.00071	4
T1	4	PosNeg	583	I	10.1074	0.0017	58	13	81	55	0.014	3
T1	4	PosNeg	583	V	DH270.1	0.0019	44	75	52	36	0.015	0.41
T1	4	PosNeg	583	V	DH270.5	0.00029	37	71	59	40	0.003	0.36
T1	4	PosNeg	583	V	DH270.6	0.00016	30	64	66	47	0.0017	0.34
T1	2	PosNeg	583	V	PGT121	0.0095	11	27	43	34	0.12	0.33
T1	4	PosNeg	583	V	PGT121	3e-06	19	57	77	54	4.8e-05	0.24
T1	4	PosNeg	583	V	10.1074	6.3e-05	19	52	77	59	0.00074	0.28
			603		PGT128
T1	4	PosNeg	612	A	DH270.1	0.0088	111	8	71	17	0.057	3.3
T1	4	PosNeg	612	A	DH270.5	0.011	101	7	81	18	0.066	3.2
T1	4	median	612	A	DH270.6	0.02	97	7	85	18	0.12	2.9
T1	1	PosNeg	612	A	PGT121	0.0038	41	0	62	13	0.094	Inf
T1	1	PosNeg	612	A	PGT123	0.00052	50	0	53	13	0.024	Inf
T1	1	PosNeg	612	A	PGT126	0.0058	51	1	52	12	0.13	12
T1	1	PosNeg	612	A	10.1074	0.0059	51	1	53	12	0.13	11
T1	1	PosNeg	612	A	10.996	0.0015	46	0	58	13	0.051	Inf
T1	4	PosNeg	612	D	DH270.5	0.024	108	0	94	5	0.13	Inf
T1	4	median	612	D	DH270.6	0.029	104	0	98	5	0.15	Inf
T1	4	PosNeg	612	S	DH270.1	0.00039	30	89	44	44	0.0039	0.34
T1	4	PosNeg	612	S	DH270.5	8.8e-05	25	83	49	50	0.00097	0.31
T1	4	median	612	S	DH270.6	0.00016	24	80	50	53	0.0021	0.32
T1	1	PosNeg	612	S	PGT123	0.0015	9	41	31	35	0.051	0.25
T1	1	PosNeg	612	S	PGT126	0.01	11	41	29	35	0.18	0.33
T1	3	PosNeg	612	S	PGT128	0.0011	39	53	22	86	0.14	2.9
T1	1	PosNeg	612	S	10.1074	0.0031	10	42	30	35	0.081	0.28
T1	1	PosNeg	612	S	10.996	0.0093	9	37	31	40	0.17	0.32
T1	4	PosNeg	612	V	DH270.1	0.031	119	0	84	4	0.15	Inf
			620		PGT121									6 620 N
T1	3	median	640	D	PGT121	0.00063	63	37	85	15	0.11	0.3
			649		PGT128
T1	4	PosNeg	662	A	DH270.5	0.012	57	51	35	64	0.075	2
T1	4	PosNeg	662	A	DH270.6	0.025	50	44	42	71	0.13	1.9
T1	4	PosNeg	662	A	PGT121	0.009	43	33	49	82	0.059	2.2
T1	4	PosNeg	662	E	DH270.1	0.043	67	52	62	26	0.19	0.54
T1	4	PosNeg	662	E	DH270.5	0.0097	58	50	71	28	0.061	0.46
T1	4	PosNeg	662	E	DH270.6	0.015	50	44	79	34	0.088	0.49
T1	4	PosNeg	662	E	PGT121	0.001	36	40	93	38	0.0089	0.37
T1	4	PosNeg	662	E	10.1074	0.0065	35	36	94	42	0.044	0.44
T1	4	PosNeg	674	D	10.1074	0.023	19	52	59	77	0.12	0.48
T1	4	PosNeg	674	N	10.1074	0.024	64	7	104	32	0.12	2.8
T1	4	PosNeg	674	N	PGT121	0.026	68	8	100	31	0.13	2.6
T1glycan	4	PosNeg	674	NxST	10.1074	0.024	64	7	104	32	0.13	2.8
T1glycan	4	PosNeg	674	NxST	PGT121	0.026	68	8	100	31	0.13	2.6
T1	2	median	688	I	PGT121	0.013	0	58	6	51	0.17	0
T1	2	median	688	I	PGT128	0.013	0	58	6	51	0.17	0
T1	2	median	688	V	PGT121	0.013	58	0	51	6	0.17	Inf
T1	2	median	688	V	PGT128	0.013	58	0	51	6	0.17	Inf
			702	L	PGT121										PGT121 L 702
T1	4	PosNeg	743	D	DH270.1	0.0034	54	65	22	66	0.025	2.5
T1	4	PosNeg	743	D	DH270.5	0.0038	50	58	26	73	0.028	2.4
T1	4	median	743	D	DH270.6	0.006	48	56	28	75	0.048	2.3
T1	4	PosNeg	743	D	PGT128	0.0046	39	40	37	91	0.033	2.4
T1	2	highest3quartiles	743	D	PGT128	0.0049	35	52	3	25	0.14	5.5
T1	4	PosNeg	743	G	DH270.1	0.0044	88	31	79	9	0.032	0.33
T1	4	PosNeg	743	G	DH270.5	0.0047	79	29	88	11	0.034	0.34
T1	4	median	743	G	DH270.6	0.0025	75	29	92	11	0.022	0.31
T1	4	PosNeg	743	G	PGT128	0.018	57	22	110	18	0.1	0.43
T1	4	PosNeg	743	N	DH270.1	0.024	104	15	85	3	0.13	0.25
T1	4	PosNeg	743	N	DH270.5	0.027	94	14	95	4	0.14	0.28
T1	2	PosNeg	743	N	PGT128	0.015	32	6	75	2	0.16	0.14
T1glycan	4	PosNeg	743	NxST	DH270.1	0.039	105	14	85	3	0.18	0.27
T1glycan	4	PosNeg	743	NxST	DH270.5	0.044	95	13	95	4	0.18	0.31
T1	4	PosNeg	746	G	DH270.1	0.02	114	5	76	12	0.11	3.6
T1	4	PosNeg	746	G	DH270.5	0.02	104	4	86	13	0.11	3.9
T1	4	median	746	G	DH270.6	0.024	100	4	90	13	0.13	3.6
T1	4	median	746	G	PGT121	0.0053	101	3	89	14	0.043	5.3
T1	2	median	746	G	PGT121	0.002	57	1	46	11	0.053	13
T1	4	PosNeg	746	T	10.1074	0.0089	63	8	133	3	0.058	0.18
T1	4	median	746	V	10.1074	0.00033	63	41	86	17	0.0039	0.31
T1	4	PosNeg	746	V	DH270.1	0.00095	75	44	74	14	0.0084	0.32
T1	4	PosNeg	746	V	DH270.5	9.3e-05	65	43	84	15	0.001	0.27
T1	4	median	746	V	DH270.6	0.00033	63	41	86	17	0.0039	0.31
T1	4	PosNeg	746	V	PGT121	0.00076	44	32	105	26	0.0067	0.34
T1	1	PosNeg	746	V	PGT121	0.0049	19	22	55	20	0.11	0.32
T1	2	median	746	V	PGT121	0.00048	40	18	54	3	0.021	0.13
T1	1	PosNeg	746	V	PGT123	0.0032	24	26	50	16	0.083	0.3
T1	2	median	746	V	PGT128	0.014	42	16	52	5	0.18	0.26
T1	4	median	750	D	10.1074	0.035	103	1	96	7	0.18	7.5
T1	4	PosNeg	750	D	PGT121	0.028	76	0	123	8	0.14	Inf
T1	4	PosNeg	750	H	10.1074	0.029	71	0	127	9	0.15	Inf
T1	4	PosNeg	750	H	DH270.1	0.039	117	2	81	7	0.17	5
T1	4	median	750	H	DH270.6	0.019	103	1	95	8	0.11	8.6
T1	4	PosNeg	750	N	10.1074	0.0062	54	17	76	60	0.043	2.5
T1	4	PosNeg	750	N	PGT121	0.037	55	21	75	56	0.17	1.9
T1	4	PosNeg	750	S	10.1074	1.9e-05	22	49	85	51	0.00025	0.27
T1	4	PosNeg	750	S	DH270.1	0.018	53	66	54	34	0.099	0.51
T1	4	PosNeg	750	S	DH270.5	0.0081	46	62	61	38	0.054	0.46
T1	4	PosNeg	750	S	DH270.6	0.0035	38	56	69	44	0.026	0.43
T1	4	PosNeg	750	S	PGT121	0.00016	26	50	81	50	0.0018	0.32
T1	2	median	750	S	PGT121	0.0085	25	33	39	18	0.14	0.35
			753		PGT128
T1	4	PosNeg	770	Q	10.1074	0.017	71	0	125	11	0.099	Inf
T1	4	PosNeg	770	Q	DH270.5	0.028	106	2	90	9	0.14	5.3
T1	4	median	770	Q	DH270.6	0.033	102	2	94	9	0.18	4.8
T1	4	median	770	Q	PGT121	0.005	103	1	93	10	0.039	11
T1	4	PosNeg	770	R	10.1074	0.00095	3	68	29	107	0.0084	0.16
T1	4	PosNeg	770	R	DH270.5	0.012	10	98	22	77	0.073	0.36
T1	4	PosNeg	770	R	PGT121	0.027	6	70	26	105	0.14	0.35
T1	3	PosNeg	774	F	10.1074	0.00045	4	69	31	96	0.064	0.18
T1	3	PosNeg	774	F	10.1074V	0.00032	3	64	32	101	0.05	0.15
T1	3	PosNeg	774	L	10.1074	0.0014	71	2	105	22	0.17	7.4
T1	3	PosNeg	774	L	10.1074V	0.00082	66	1	110	23	0.11	14
			755		10.1074								8 755 I
			792		PGT130												PGT130 A792, Y, ND
			792		PGT130												PGT130 L792, Y, ND
T1	4	PosNeg	801	L	DH270.1	0.034	90	29	77	11	0.16	0.45
T1	4	PosNeg	801	L	DH270.5	0.014	80	28	87	12	0.083	0.4
T1	4	PosNeg	801	L	DH270.6	0.021	69	25	98	15	0.12	0.42
T1	2	median	801	L	PGT121	0.011	43	15	53	4	0.14	0.22
T1	4	PosNeg	801	L	PGT121	0.0033	53	23	114	17	0.025	0.35
T1	4	PosNeg	801	L	PGT128	0.018	57	22	110	18	0.1	0.43
T1	4	PosNeg	801	L	PGT128	0.018	57	22	110	18	0.1	0.43
T1	4	PosNeg	801	L	10.1074	0.00032	47	24	120	16	0.0032	0.26
T1	4	PosNeg	801	Q	DH270.1	4.4e-05	59	60	19	69	0.00051	3.5
T1	4	PosNeg	801	Q	DH270.5	3.5e-06	57	51	21	78	5.5e-05	4.1
T1	4	median	801	Q	DH270.6	7.3e-06	55	49	23	80	0.00015	3.9
T1	2	median	801	Q	PGT121	0.0013	27	31	10	47	0.041	4
T1	4	PosNeg	801	Q	PGT121	2.7e-05	43	33	35	96	0.00034	3.6
T1	4	PosNeg	801	Q	PGT128	0.0079	39	40	39	89	0.053	2.2
T1	4	PosNeg	801	Q	PGT128	0.0079	39	40	39	89	0.053	2.2
T1	4	PosNeg	801	Q	10.1074	6.9e-08	45	26	33	103	1.9e-06	5.4
T1	4	PosNeg	801	V	PGT121	0.026	71	5	130	1	0.13	0.11
T1	4	median	801	V	10.1074	0.029	98	6	103	0	0.16	0
			824		10.1074								6 824 G
			833		10.1074								7 833 V
T1	4	PosNeg	835	G	DH270.5	0.046	83	25	87	12	0.2	0.46
T1	4	PosNeg	835	G	DH270.6	0.029	71	23	99	14	0.14	0.44
T1	4	PosNeg	836	A	DH270.1	0.014	75	44	70	18	0.083	0.44
T1	4	PosNeg	836	A	DH270.5	0.0014	65	43	80	19	0.012	0.36
T1	4	PosNeg	836	A	DH270.6	0.00042	54	40	91	22	0.0041	0.33
T1	2	PosNeg	836	A	PGT121	0.0037	21	17	63	14	0.064	0.28
T1	4	PosNeg	836	A	PGT121	0.0016	43	33	102	29	0.014	0.37
T1	4	PosNeg	836	A	10.1074	0.038	43	28	102	34	0.17	0.51
T1	4	PosNeg	836	I	DH270.1	0.024	77	42	43	45	0.13	1.9
T1	4	PosNeg	836	T	DH270.6	0.0073	93	1	102	11	0.049	9.9
T1	2	highest3quartiles	836	T	PGT128	0.0092	85	2	23	5	0.17	9
			843	V	10.1074										10.1074 V 843
			843	V	PGT121										PGT121 V 843

## Sheet: J.V2.Associations
Table S3J: Simple correlations in V2glycan sites of interest (phylogenetically corrected signature sites, or a contact residue for an antibody in the class), organized by position																				V2g Contact region
Table	Data set	Cutoff	HXB2 pos	Test AA	Antibody	p-value	r1c1	r1c2	r2c1	r2c2	q-value	Odds Ratio	Regression, mRMR/RF, CAP256-VRC26.25, PG9, PGDM1400, PGT145: rank, HXB2 position, amino acid	Classification, mRMR/RF, CAP256-VRC26.25, PG9, PGDM1400, PGT145: rank, HXB2 position, amino acid	West et al., PG9, PG16	Chuang et al. PG9, Top ten scores	Hepler et al. PG9, and Hepler et al. method applied to new IDEpi runs for this study: CAP256.25, PGDM1400, PGT145	Ferguson et al. PGT143, PGT145
T1	2	highest3quartiles	31	L	PGT145	0.012	88	0	24	3	0.2	Inf
T1	2	PosNeg	31	T	PGT145	0.002	22	9	79	5	0.046	0.16
T1	2	median	33	K	PG16	0.00082	39	19	53	4	0.031	0.16
T1	2	median	33	K	PG9	0.0045	40	18	52	5	0.092	0.22
T1	2	PosNeg	33	K	PGT142	0.019	34	15	58	8	0.2	0.32
T1	2	PosNeg	33	K	PGT145	0.0039	19	12	73	11	0.065	0.24
T1	2	residual	33	K	PGT142	0.006	17	11	75	12	0.12	0.25
T1	2	PosNeg	33	N	PG16	0.0038	22	15	23	55	0.065	3.5
T1	2	median	33	N	PG9	0.0073	30	28	15	42	0.12	3
T1	2	PosNeg	33	N	PGT142	0.012	26	23	19	47	0.14	2.8
T1glycan	1	PosNeg	49	NxST	CAP256.VRC26	0.0012	46	9	57	0	0.031	0
T1	1	PosNeg	49	K	CAP256.VRC26	0.0056	43	12	30	27	0.12	3.2
T1	1	PosNeg	49	N	CAP256.VRC26	0.0012	46	9	57	0	0.041	0
T1	1	PosNeg	49	T	CAP256.VRC26	0.0075	39	16	52	5	0.15	0.24
T1	1	median	49	E	PG16	0.0061	30	0	69	18	0.13	Inf
T1	2	PosNeg	49	T	PG16	0.0029	17	20	59	19	0.055	0.28
T1	2	PosNeg	49	T	PGT142	0.016	26	23	50	16	0.17	0.37
T1	2	PosNeg	49	T	PGT145	0.0016	13	18	63	21	0.039	0.24
T1	4	PosNeg	49	T	CAP256.VRC26.26	0.0017	53	35	96	23	0.022	0.36
T1glycan	1	highest3quartiles	130	NxST	CH01	7e-07	27	57	24	4	0.00024	0.081
T1glycan	1	median	130	NxST	PG16	0.01	7	23	45	42	0.16	0.29
T1glycan	1	highest3quartiles	130	NxST	PG9	0.00057	31	57	21	8	0.033	0.21
T1	1	PosNeg	130	H	CH01	0.012	57	0	49	6	0.2	Inf
T1	1	highest3quartile	130	N	PGT145	0.0015	24	63	18	11	0.11	0.24
T1	1	PosNeg	130	N	CH01	4.3e-06	9	48	32	23	0.00048	0.14
T1glycan	3	Higest3quart1	130	NxST	PG9	0.0014	65	88	33	14	0.052	0.32
T1	4	PosNeg	160	D	PG16	0.014	45	3	147	0	0.15	0
T1	2	PosNeg	160	D	PG9	0.016	27	3	85	0	0.17	0
T1	2	PosNeg	160	D	PGT145	0.018	28	3	84	0	0.19	0
T1	4	PosNeg	160	D	PG9	0.0081	37	3	155	0	0.1	0
T1	4	PosNeg	160	D	PGT145	0.014	45	3	147	0	0.15	0
T1	4	PosNeg	160	D	PGDM1400	0.0073	38	3	166	0	0.065	0
T1	4	PosNeg	160	K	PG16	0.014	45	3	147	0	0.15	0
T1	4	PosNeg	160	K	PG9	0.0081	37	3	155	0	0.1	0
T1	4	PosNeg	160	K	PGT145	0.014	45	3	147	0	0.15	0
T1	4	PosNeg	160	K	PGDM1400	0.0073	38	3	166	0	0.065	0
T1	3	PosNeg	160	N	CAP256.VRC26.08	0.0013	11	56	4	129	0.15	6.3
T1	3	PosNeg	160	N	PG9	2e-09	15	43	0	142	5.6e-07	Inf								How to read a simple (not phylogenetically corrected) T1 contingency table:
T1	3	PosNeg	160	N	PGDM1400	1.5e-10	15	35	0	150	5.1e-08	Inf								PG9, site 160, C clade
T1	1	PosNeg	160	N	PG16	2.3e-06	7	14	0	96	0.0003	Inf									c1, !N	c2, N
T1	1	PosNeg	160	N	PG9	2.3e-07	7	9	0	101	4.1e-05	Inf			PG9 N 160	PG9 160				r1, PG9 negative	15	43
T1	1	PosNeg	160	N	PGT143	0.0033	7	46	0	63	0.084	Inf								r2, PG9 positive	0	142
T1	1	PosNeg	160	N	PGT145	3.3e-05	7	22	0	87	0.0024	Inf						N160, N, ND		Fisher's exact p = 0.000000002
T1	4	PosNeg	160	N	PG16	5.9e-10	14	34	0	147	5.9e-08	Inf
T1	2	PosNeg	160	N	PG16	4.7e-06	10	27	0	78	0.00027	Inf								In this case, T1 is simple tallying N and not N (!N, any other amino acid), in all data sampled
T1	2	PosNeg	160	N	PG9	4e-07	10	20	0	85	2.6e-05	Inf								For T1, Odds Ratio = Infinite: for T1, OR >1 indicates an amino acid associated with sensitivity, <1 resistance
T1	2	PosNeg	160	N	PGT142	0.00011	10	39	0	66	0.0046	Inf								Infinite and 0 are important cases of perfect associations, other values indicate enrichment.
T1	2	PosNeg	160	N	PGT145	6e-07	10	21	0	84	3.7e-05	Inf								In all 15 cases where position 160 is an not an N, PG9 is negative.
T1	4	PosNeg	160	N	PGT142	3.2e-06	14	69	0	112	0.00015	Inf								r1 is row 1, c1 is column 1
T1	4	PosNeg	160	N	CAP256.VRC26.08	0.023	12	100	2	93	0.15	5.5
T1	4	PosNeg	160	N	CAP256.VRC26.26	0.0011	12	76	2	117	0.016	9.1
T1	4	PosNeg	160	N	PG9	2.8e-11	14	26	0	155	4.1e-09	Inf
T1	4	PosNeg	160	N	PGT145	5.9e-10	14	34	0	147	5.9e-08	Inf
T1	4	PosNeg	160	N	PGDM1400	1.8e-11	14	27	0	166	7.3e-09	Inf
T1	1	PosNeg	160	S	PG16	0.0051	18	3	96	0	0.12	0
T1	1	PosNeg	160	S	PG9	0.0022	13	3	101	0	0.064	0
T1glycan	4	PosNeg	160	NxST	PGT142	1.2e-06	15	68	0	112	4.9e-05	Inf
T1glycan	4	PosNeg	160	NxST	CAP256.VRC26.08	0.013	13	99	2	93	0.16	6.1
T1glycan	4	PosNeg	160	NxST	CAP256.VRC26.26	0.00054	13	75	2	117	0.024	10
T1glycan	4	PosNeg	160	NxST	PG9	4.1e-12	15	25	0	155	2.4e-10	Inf	1 160 NxST	1 160 NxST			PG9 NxST (N160+N611)
T1glycan	4	PosNeg	160	NxST	PGT145	1.1e-10	15	33	0	147	4.1e-09	Inf	1 160 NxST	1 160 NxST
T3glycan	4	PosNeg	160	NxST	PGDM1400	2.5e-12	15	26	0	166	5e-10	Inf	1 160 NxST	1 160 NxST
T1glycan	3	PosNeg	160	NxST	CAP256.VRC26.25	0.0053	11	45	8	136	0.14	4.1
T1glycan	3	PosNeg	160	NxST	CAP256.VRC26.08	0.0002	14	53	5	128	0.0071	6.7
T1glycan	3	PosNeg	160	NxST	PG9	5.3e-12	19	39	0	142	1.5e-10	Inf
T1glycan	3	PosNeg	160	NxST	PGDM1400	1.7e-13	19	31	0	150	5.6e-12	Inf					PGDM1400 NxST N160
T1glycan	3	PosNeg	160	NxST	PGT145	1.7e-11	19	42	0	139	4.1e-10	Inf					PGT145 NxST N160
T1glycan	1	PosNeg	160	NxST	PGT145	1.3e-06	9	20	0	87	5e-05	Inf
T1glycan	4	PosNeg	160	NxST	PG16	1.1e-10	15	33	0	147	4.1e-09	Inf			PG16 NxST 160
T1glycan	2	PosNeg	160	NxST	PG16	1.2e-06	11	26	0	78	3.2e-05	Inf
T1glycan	2	PosNeg	160	NxST	PG9	7.7e-08	11	19	0	85	2.6e-06	Inf
T1glycan	2	PosNeg	160	NxST	PGT142	4.1e-05	11	38	0	66	0.00098	Inf
T1glycan	2	PosNeg	160	NxST	PGT145	1.2e-07	11	20	0	84	3.4e-06	Inf
T1	1	PosNeg	161	A	CAP256.VRC26	0.0082	53	2	45	12	0.16	7
T1	4	median	161	A	PGDM1400	0.02	96	7	85	19	0.14	3
T1	1	PosNeg	161	I	CH01	0.002	32	25	46	9	0.059	0.25
T1	4	median	161	I	PGDM1400	0.012	61	42	79	25	0.088	0.46
T1	2	median	161	M	PGT142	3.4e-05	53	5	33	24	0.0024	7.6
T1	4	PosNeg	161	M	PGT145	0.014	42	6	101	46	0.14	3.2
T1	4	PosNeg	161	M	PGDM1400	0.00014	39	2	112	54	0.0028	9.3
T1	1	PosNeg	161	V	PG16	0.0028	12	9	84	12	0.077	0.19
T1	1	median	161	V	PG9	0.00067	18	12	78	9	0.028	0.18				PG9 161
T1	1	PosNeg	161	V	PGT145	0.0038	18	11	77	10	0.094	0.22
T1	2	PosNeg	161	V	PGT142	0.0031	36	13	62	4	0.057	0.18
T1	2	PosNeg	161	V	PGT145	0.016	22	9	76	8	0.16	0.26
T1	4	PosNeg	161	V	PGT145	0.00062	32	16	131	16	0.016	0.25
T1	4	PosNeg	161	V	PGDM1400	0.0079	28	13	145	21	0.068	0.31
T1	1	PosNeg	162	T	PG16	2.3e-06	7	14	0	96	0.0003	Inf
T1	1	PosNeg	162	T	PG9	2.3e-07	7	9	0	101	4.1e-05	Inf				PG9 162
T1	1	PosNeg	162	T	PGT143	0.0033	7	46	0	63	0.084	Inf
T1	1	PosNeg	162	T	PGT145	3.3e-05	7	22	0	87	0.0024	Inf
T1	2	PosNeg	162	T	PGT145	0.018	3	28	0	84	0.19	Inf
T1	3	PosNeg	162	T	CAP256.VRC26.08	0.00077	8	59	1	132	0.11	18
T1	3	PosNeg	162	T	PG9	9.1e-06	9	49	0	142	0.0022	Inf
T1	3	PosNeg	162	T	PGDM1400	2.1e-06	9	41	0	150	0.00055	Inf
T1	3	PosNeg	162	T	PGT145	1.5e-05	9	52	0	139	0.0033	Inf
T1	4	PosNeg	162	T	PG16	0.0037	5	43	1	146	0.059	17
T1	4	PosNeg	162	T	PG9	0.0015	5	35	1	154	0.03	22
T1	4	PosNeg	162	T	PGT145	0.00017	6	42	0	147	0.0052	Inf
T1	4	PosNeg	162	T	PGDM1400	0.0013	5	36	1	165	0.017	22
			163		PG9											PG9 163
T1	1	PosNeg	164	E	CAP256.VRC26	1.5e-09	31	24	3	54	3.8e-07	23
T1	1	median	164	E	PG16	0.0022	16	14	19	68	0.065	4
T1	1	median	164	E	PG9	0.0022	16	14	19	68	0.065	4				PG9 164
T1	2	PosNeg	164	E	PGT145	0.0047	18	13	24	60	0.078	3.4
T1	1	median	164	G	PG9	0.00085	25	5	87	0	0.034	0
T1	2	PosNeg	164	G	PGT145	0.018	28	3	84	0	0.19	0
T1	2	PosNeg	164	S	PG16	0.0085	27	10	72	6	0.11	0.23
T1	2	PosNeg	164	S	PGT145	0.012	22	9	77	7	0.14	0.23
T1	4	median	165	I	PGDM1400	0.0029	60	43	81	23	0.032	0.4
T1	4	median	165	L	PGDM1400	0.0005	63	40	38	66	0.0083	2.7
T1	4	PosNeg	166	G	PGT145	0.014	45	3	147	0	0.15	0		5 166 G
T1	4	PosNeg	166	G	PGDM1400	0.0073	38	3	166	0	0.065	0
T1	1	PosNeg	166	K	PG9	0.012	9	7	86	15	0.2	0.23
T1	1	PosNeg	166	K	PGT143	2e-07	33	20	62	1	3.7e-05	0.027
T1	2	PosNeg	166	K	PGT142	0.00033	38	11	65	1	0.012	0.054
T1	4	PosNeg	166	K	PGT142	6.2e-09	60	23	111	1	4.6e-07	0.024
T1	4	median	166	K	CAP256.VRC26.25	0.012	84	20	96	7	0.091	0.31	3 166 R	3 166 R
T1	1	PosNeg	166	R	CAP256.VRC26.26	0.00018	26	29	8	49	0.0096	5.4
T1	1	PosNeg	166	R	PGT143	2.6e-12	32	21	2	61	7.6e-10	45						R166, N, ND
T1	1	highest3quartile	166	R	PGT145	0.0019	32	55	2	27	0.12	7.7						R166, N, ND
T1	2	highest1quartile	166	R	PG16	0.021	12	25	10	68	0.19	3.2
T1	2	PosNeg	166	R	PGT142	1.2e-08	21	28	1	65	1.3e-06	47
T1	2	median	166	R	PGT145	0.0081	17	41	5	52	0.13	4.3
T1	3	PosNeg	166	R	PGT145	1.3e-05	22	39	13	126	0.0031	5.4
T1	3	median	166	R	CAP256.VRC26.08	0.00014	28	72	7	93	0.032	5.1
T1	4	PosNeg	166	R	PGT142	2.2e-19	44	39	1	111	8.4e-17	120
T1	4	PosNeg	166	R	CAP256.VRC26.08	2.4e-06	40	72	8	87	0.00011	6
T1	4	PosNeg	166	R	CAP256.VRC26.26	4.7e-05	33	55	15	104	0.0012	4.1
T1	4	median	166	R	CAP256.VRC26.25	1.8e-08	41	63	7	96	1.8e-06	8.8
T1	4	PosNeg	166	R	PGT145	0.0098	18	30	27	120	0.11	2.7
T1	4	PosNeg	166	R	PGDM1400	0.0035	17	24	31	135	0.037	3.1
T1	4	PosNeg	166	S	PGT142	0.013	78	5	112	0	0.14	0
T1	4	PosNeg	166	S	CAP256.VRC26.26	0.013	83	5	119	0	0.096	0
T1	4	PosNeg	166	S	CAP256.VRC26.25	0.0065	72	5	130	0	0.059	0
T1	4	PosNeg	166	S	PGDM1400	0.0058	37	4	165	1	0.054	0.057
T1	3	PosNeg	166	T	CAP256.VRC26.25	0.0015	51	5	144	0	0.17	0
T1	4	PosNeg	166	T	CAP256.VRC26.25	0.05	74	3	130	0	0.27	0
T1	1	median	167	D	PG16	0.012	5	25	2	85	0.19	8.3
T1	1	PosNeg	167	D	PGT143	0.0033	7	46	0	63	0.084	Inf
T1	1	PosNeg	167	D	PGT145	0.00092	6	23	1	86	0.034	22	2 167 D	2 167 D
T1	2	PosNeg	167	D	PG16	5.1e-05	15	22	6	72	0.0025	8
T1	2	PosNeg	167	D	PGT142	3.6e-08	20	29	1	65	2.9e-06	43
T1	2	PosNeg	167	D	PGT145	1.9e-07	16	15	5	79	1.3e-05	16
T1	3	PosNeg	167	D	PGDM1400	0.0011	6	44	1	149	0.14	20
T1	3	PosNeg	167	D	CAP256.VRC26.08	0.00038	7	60	0	133	0.057	Inf
T1	3	PosNeg	167	D	CAP256.VRC26.25	0.0001	7	49	0	144	0.022	Inf
T1	3	PosNeg	167	D	PGT145	0.00019	7	54	0	139	0.034	Inf
T1	4	PosNeg	167	D	PG16	3.3e-06	16	32	8	139	0.00015	8.6
T1	4	PosNeg	167	D	PGT142	1.3e-07	22	61	2	110	7.6e-06	20
T1	4	PosNeg	167	D	CAP256.VRC26.08	1.6e-07	24	88	0	95	1.2e-05	Inf
T1	4	PosNeg	167	D	CAP256.VRC26.26	6.9e-09	23	65	1	118	8e-07	41
T1	4	median	167	D	CAP256.VRC26.25	1.3e-05	22	82	2	101	0.00044	13
T1	4	PosNeg	167	D	PGT145	2.9e-08	18	30	6	141	2e-06	14
T1	4	PosNeg	167	D	PGDM1400	8.5e-06	14	27	10	156	0.00033	8
T1	1	PosNeg	167	G	PGT145	0.00074	24	5	87	0	0.03	0
T1	2	PosNeg	167	G	PGT142	0.005	43	6	66	0	0.081	0
T1	2	PosNeg	167	G	PGT145	0.0053	26	5	83	1	0.084	0.064		3 167 G
T1	3	PosNeg	167	G	PGDM1400	0.00084	45	5	150	0	0.11	0
T1	3	PosNeg	167	G	CAP256.VRC26.25	0.0015	51	5	144	0	0.17	0
T1	4	PosNeg	167	G	PGT142	0.00088	75	8	112	0	0.02	0
T1	4	PosNeg	167	G	CAP256.VRC26.08	0.0082	104	8	95	0	0.068	0
T1	4	PosNeg	167	G	CAP256.VRC26.26	0.00088	80	8	119	0	0.013	0
T1	4	PosNeg	167	G	CAP256.VRC26.25	0.00029	69	8	130	0	0.0052	0
T1	4	median	167	G	PGDM1400	0.0033	95	8	104	0	0.036	0
T1	4	PosNeg	167	G	PGT145	0.00025	41	7	146	1	0.0073	0.041
T1	2	PosNeg	167	N	PGT142	0.0045	41	8	65	1	0.071	0.08
T1	4	PosNeg	167	N	PGT142	0.02	75	8	110	2	0.19	0.17
T1	4	PosNeg	167	N	CAP256.VRC26.08	0.0021	102	10	95	0	0.025	0
T1	4	PosNeg	167	N	CAP256.VRC26.26	0.0023	79	9	118	1	0.027	0.075
T1	2	PosNeg	167	T	PG16	0.0028	32	5	78	0	0.055	0
T1	2	PosNeg	167	T	PG9	0.016	26	4	84	1	0.16	0.08				PG9 167
T1	2	PosNeg	167	T	PGT142	0.012	44	5	66	0	0.14	0
T1	2	PosNeg	167	T	PGT145	0.0011	26	5	84	0	0.028	0
T1	4	PosNeg	167	T	PG16	0.00077	43	5	147	0	0.018	0
T1	4	PosNeg	167	T	PGT142	0.013	78	5	112	0	0.14	0
T1	4	PosNeg	167	T	CAP256.VRC26.26	0.013	83	5	119	0	0.096	0
T1	4	PosNeg	167	T	CAP256.VRC26.25	0.0065	72	5	130	0	0.059	0
T1	4	PosNeg	167	T	PGT145	0.00077	43	5	147	0	0.018	0
T1	4	PosNeg	167	T	PGDM1400	0.00025	36	5	166	0	0.0048	0
			168		PG9											PG9 168
T1	3	PosNeg	169	E	PG9	3.9e-07	45	13	141	1	0.0001	0.025
T1	3	PosNeg	169	E	PGDM1400	1.2e-06	38	12	148	2	0.00031	0.044	2 169 E	2 169 E
T1	3	PosNeg	169	E	PGT145	7.9e-07	48	13	138	1	0.0002	0.027	3 169 E	7 169 E
T1	4	PosNeg	169	E	CAP256.VRC26.26	0.013	83	5	119	0	0.096	0
T1	4	PosNeg	169	E	CAP256.VRC26.25	0.0065	72	5	130	0	0.059	0
T1	4	PosNeg	169	E	PG9	0.0066	36	4	154	1	0.089	0.06
T1	4	PosNeg	169	E	PGT145	0.00077	43	5	147	0	0.018	0
T1	4	PosNeg	169	E	PGDM1400	0.00025	36	5	166	0	0.0048	0
T1	4	PosNeg	169	K	CAP256.VRC26.08	1.1e-17	77	35	11	84	2.8e-14	17
T1	3	PosNeg	169	K	CAP256.VRC26.08	4.9e-11	42	25	21	112	1.8e-08	8.8
T1	3	PosNeg	169	K	CAP256.VRC26.25	7.4e-08	34	22	29	115	1.9e-05	6.1	1 169 K	2 169 K
T1	3	PosNeg	169	K	PG9	0.00068	29	29	34	108	0.093	3.2	4 169 K
T1	3	PosNeg	169	K	PGDM1400	0.0016	25	25	38	112	0.17	2.9
T1	4	PosNeg	169	K	CAP256.VRC26.26	2.9e-14	64	24	24	95	4.8e-11	10
T1	4	median	169	K	CAP256.VRC26.25	2e-12	69	35	19	84	1.1e-09	8.6
T1	4	PosNeg	169	K	CAP256.VRC26.25	6.3e-10	54	23	34	96	1.1e-07	6.6
T1	4	median	169	K	PGDM1400	2.2e-09	65	38	23	81	3.2e-07	6
T1	4	PosNeg	169	K	PG9	0.00015	28	12	56	99	0.0047	4.1				PG9 169
T1	4	PosNeg	169	K	PGT145	0.0024	30	18	54	93	0.043	2.9
T1	4	PosNeg	169	M	CAP256.VRC26.08	0.012	102	10	94	1	0.092	0.11
T1	4	PosNeg	169	Q	CAP256.VRC26.08	0.023	100	12	93	2	0.15	0.18
T1	4	median	169	Q	PGDM1400	3.5e-05	89	14	104	0	0.001	0
T1	3	median	169	R	PGDM1400	0.00032	99	1	85	15	0.062	17
T1	4	median	169	R	PGDM1400	0.014	99	4	89	15	0.1	4.1
T1	3	PosNeg	169	T	CAP256.VRC26.08	0.00014	56	11	131	2	0.028	0.079
T1	3	median	169	T	CAP256.VRC26.08	0.00016	87	13	100	0	0.036	0
T1	3	PosNeg	169	T	CAP256.VRC26.25	0.0017	47	9	140	4	0.18	0.15
T1	4	PosNeg	169	T	CAP256.VRC26.26	0.031	84	4	119	0	0.2	0
T1	4	PosNeg	169	V	CAP256.VRC26.08	3.5e-07	89	23	95	0	2.4e-05	0
T1	4	PosNeg	169	V	CAP256.VRC26.26	5.6e-06	68	20	116	3	0.00022	0.089
T1	4	PosNeg	169	V	CAP256.VRC26.25	1.7e-08	56	21	128	2	1.8e-06	0.042
T1	4	median	169	V	PGDM1400	1.3e-05	82	21	102	2	0.00044	0.077
T1	4	PosNeg	169	V	PG9	0.00017	28	12	145	10	0.0051	0.16
T1	4	PosNeg	169	V	PGT145	0.0069	37	11	136	11	0.091	0.27
T1	4	PosNeg	170	K	PG9	0.014	20	20	111	44	0.14	0.4	5 170 K			PG9 170
			170		PGDM1400								3 170 -	5 170 -
T1	4	PosNeg	171	E	PG16	0.0033	44	4	147	0	0.055	0
T1	4	PosNeg	171	E	PG16	0.0033	44	4	147	0	0.055	0
T1	4	PosNeg	171	K	PG16	0.00033	26	22	37	110	0.0091	3.5			PG16 K 171
T1	4	PosNeg	171	K	PG16	0.00033	26	22	37	110	0.0091	3.5
T1	4	PosNeg	171	K	PG9	0.013	20	20	43	112	0.14	2.6	2 171 K	3 171 K	PG9 K 171	PG9 171
T1	4	PosNeg	171	Q	PG16	0.015	36	12	132	15	0.16	0.34
T1	4	PosNeg	171	Q	PG16	0.015	36	12	132	15	0.16	0.34
T1	2	highest3quartiles	173	S	PGT142	0.0026	85	2	22	6	0.089	11
T1	2	median	173	S	PGT145	0.0028	58	0	49	8	0.068	Inf
T1	2	highest3quartiles	173	Y	PG16	0.00079	19	68	16	12	0.059	0.21
T1	2	highest3quartiles	173	Y	PGT142	2.5e-05	17	70	18	10	0.0068	0.14
T1	2	median	173	Y	PGT145	0.0024	10	48	25	32	0.059	0.27
T1	2	PosNeg	177	N	PG16	0.0096	33	4	78	0	0.12	0
T1	2	PosNeg	177	N	PGT145	0.0046	27	4	84	0	0.072	0
T1	4	PosNeg	177	N	PG16	0.014	44	4	146	1	0.14	0.077
T1	4	PosNeg	177	N	PGT145	0.014	44	4	146	1	0.14	0.077
T1	2	PosNeg	177	Y	PG16	0.0044	6	31	1	77	0.068	15
T1	2	PosNeg	177	Y	PGT145	0.0015	6	25	1	83	0.035	19
T1	4	PosNeg	177	Y	PG16	0.00091	7	41	2	145	0.021	12
T1	4	PosNeg	177	Y	PGT145	0.00091	7	41	2	145	0.021	12
			186, V2 hypervariable	K	PG16										PG16 K 186
			186, V2 hypervariable	NxST	PG16										PG16 NxST 186
T1	4	median	211	D	CAP256.VRC26.25	0.00016	70	34	42	61	0.0033	3
T1	4	median	211	D	PGDM1400	0.00028	69	34	43	61	0.0051	2.9
T1	4	PosNeg	211	D	CAP256.VRC26.08	0.00075	73	39	39	56	0.011	2.7
T1	4	PosNeg	211	D	CAP256.VRC26.26	7e-05	62	26	50	69	0.0018	3.3
T1	4	median	211	E	CAP256.VRC26.25	0.0022	39	65	61	42	0.026	0.41
T1	4	median	211	E	PGDM1400	0.0014	38	65	62	42	0.018	0.4
T1	4	PosNeg	211	E	CAP256.VRC26.08	0.0022	43	69	57	38	0.026	0.42
T1	4	PosNeg	211	E	CAP256.VRC26.26	0.00015	29	59	71	48	0.0032	0.33
T1	1	PosNeg	223	F	CAP256.VRC26	0.0043	21	34	38	19	0.1	0.31
T1	1	PosNeg	223	F	CH01	0.0088	23	34	36	19	0.17	0.36
T1	1	median	223	F	PG9	0.006	9	21	52	35	0.13	0.29
T1	1	PosNeg	223	Y	CAP256.VRC26	0.0043	34	21	19	38	0.1	3.2
T1	1	PosNeg	223	Y	CH01	0.0088	34	23	19	36	0.17	2.8
T1	1	median	223	Y	PG9	0.006	21	9	35	52	0.13	3.4
T1	2	median	297	T	PGT142	0.011	9	49	21	36	0.15	0.32
T1	2	median	297	T	PGT145	0.011	9	49	21	36	0.15	0.32
T1	1	PosNeg	306	G	CAP256.VRC26	0.0026	47	8	57	0	0.073	0
T1	2	PosNeg	306	R	PG16	0.0014	30	7	77	1	0.034	0.057
T1	2	median	306	R	PG9	0.006	50	8	57	0	0.11	0
T1	2	PosNeg	306	R	PGT142	0.01	42	7	65	1	0.13	0.094
T1	2	PosNeg	306	R	PGT145	0.0047	25	6	82	2	0.078	0.1
T1	4	PosNeg	306	R	CAP256.VRC26.26	0.0051	80	8	118	1	0.049	0.086
T1	4	median	306	R	PGDM1400	0.0016	94	9	104	0	0.021	0
T1	1	PosNeg	306	S	CAP256.VRC26	0.00052	10	45	0	57	0.024	Inf
T1	2	PosNeg	306	S	PGT142	0.016	12	37	5	61	0.17	3.9
T1	4	median	306	S	PGDM1400	0.0023	19	84	5	99	0.027	4.4
T1	4	PosNeg	309	I	CAP256.VRC26.08	0.001	24	88	5	90	0.015	4.9
T1	4	PosNeg	309	L	CAP256.VRC26.08	0.004	97	15	93	2	0.041	0.14
T1	3	PosNeg	315	V	CAP256.VRC26.08	0.00026	58	9	132	1	0.044	0.05
T1	4	PosNeg	315	Q	CAP256.VRC26.08	4.3e-13	50	62	3	92	3.1e-10	24
T1	4	PosNeg	315	R	CAP256.VRC26.08	1.9e-10	69	43	92	3	4.6e-08	0.053
			315	Q	CAP256.VRC26.25												CAP256.VRC26.25 315Q
			315	Q	CAP256.VRC26.25								2 315 Q	1 315 Q
T1	4	median	318	Y	PGDM1400	0.0016	16	87	3	101	0.021	6.1
			330		PG9									8 330 Y
T1	2	Residual	332	N	PG9	0.00031	45	8	34	30	0.016	5
T1	2	Residual	332	N	PG16	0.0077	68	18	15	14	0.2	3.45
T1	3	PosNeg	332	N	PG9	0.0018	4	54	37	105	0.19	0.21
T1	4	PosNeg	332	N	PGT145	0.0044	5	43	45	102	0.066	0.27
T1glycan	4	PosNeg	332	NxST	PGT145	0.00026	5	43	56	91	0.0064	0.19	4 332 NxST
T1glycan	3	PosNeg	332	NxST	CAP256.VRC26.25	0.0031	4	52	37	107	0.095	0.22
T1glycan	3	PosNeg	332	NxST	PG9	0.0018	4	54	37	105	0.057	0.21
T1	1	PosNeg	335	K	CAP256.VRC26	4.4e-05	51	4	34	23	0.0031	8.5
T1	4	PosNeg	335	K	CAP256.VRC26.26	0.00096	79	9	84	35	0.014	3.6
T1	1	highest3quartile	335	R	CAP256.VRC26	0.00023	51	33	27	1	0.044	0.058
T1	4	PosNeg	335	R	CAP256.VRC26.26	8e-05	42	46	89	30	0.002	0.31
T1	4	PosNeg	340	D	PGT145	0.0069	37	11	136	11	0.091	0.27
T1	4	PosNeg	340	K	PGT145	0.0086	42	6	100	47	0.1	3.3
			353b		PG9									4 353b -							When 170 shifts to K, 5/5 times PG9 does not detectably neutralize the virus
			402	W	PGT145									8 402 W
			426	R	PGDM1400									7 426 R
			440	Q	PG9									10 440 Q							Odds Ratio = Infinity: for T2, For T2 Tables, OR > 1 indicates an amino acid associated with resistance
			440	Q	PGDM1400									8 440 Q
			446	I	PGT145									4 446 I
T1	4	median	588	K	PGDM1400	0.026	41	62	26	78	0.17	2
			611	NxST	PG9												PG9 NxST (N160+N611)
			619	L	PGDM1400								4 619 L	4 619 L
T1	3	median	632	D	CAP256.VRC26.25	0.00014	23	80	4	93	0.032	6.6
T1	4	PosNeg	632	D	CAP256.VRC26.08	0.0045	57	55	29	66	0.044	2.3
T1	4	PosNeg	632	D	CAP256.VRC26.25	0.00074	44	33	42	88	0.011	2.8
T1	3	median	632	E	CAP256.VRC26.08	0.00068	78	22	95	5	0.11	0.19
T1	3	median	632	E	CAP256.VRC26.25	0.00014	80	23	93	4	0.032	0.15
T1	4	PosNeg	632	E	CAP256.VRC26.08	0.0048	56	56	66	29	0.046	0.44
T1	4	PosNeg	632	E	CAP256.VRC26.25	0.0012	34	43	88	42	0.017	0.38
			633	R	PG9								9 633 R
T1	1	PosNeg	636	D	CAP256.VRC26	0.00035	36	19	53	4	0.017	0.15
T1	1	median	636	D	PG16	0.01	18	12	73	14	0.18	0.29
T1	1	median	636	D	PG9	8.9e-06	14	16	77	10	0.00095	0.12
T1	2	highest3quartiles	636	D	PG16	0.0018	66	21	28	0	0.073	0
T1	2	PosNeg	636	D	PG9	0.0008	18	12	76	9	0.021	0.18
T1	2	PosNeg	636	D	PGT142	0.0062	34	15	60	6	0.093	0.23
T1	2	PosNeg	636	D	PGT145	0.0062	20	11	74	10	0.093	0.25
T1	4	PosNeg	636	D	PG9	0.0051	26	14	133	22	0.074	0.31
T1	1	median	636	S	PG16	0.011	20	10	34	53	0.18	3.1
T1	1	median	636	S	PG9	1.7e-05	24	6	30	57	0.0016	7.5
T1	2	PosNeg	636	S	PG16	0.018	25	12	34	44	0.19	2.7
T1	2	highest1quartile	636	S	PG9	0.02	21	9	38	47	0.19	2.9
T1	2	PosNeg	636	S	PGT142	0.0045	33	16	26	40	0.071	3.1
T1	2	PosNeg	636	S	PGT145	0.0033	23	8	36	48	0.06	3.8
T1	4	PosNeg	636	S	PG9	0.004	27	13	63	92	0.062	3
T1	1	PosNeg	644	R	CAP256.VRC26	0.0033	49	6	37	20	0.083	4.4
T1	1	median	644	S	PG16	0.00086	20	10	81	6	0.034	0.15
T1	1	median	644	S	PG9	0.005	21	9	80	7	0.12	0.21
T1	2	highest3quartiles	644	R	PG16	0.0066	69	18	14	14	0.15	3.8
T1	2	PosNeg	644	R	PGT145	0.0019	29	2	54	30	0.043	7.9
T1	2	PosNeg	644	T	PG16	0.014	26	11	70	8	0.15	0.27
T1	2	PosNeg	644	T	PG9	0.0081	20	10	76	9	0.11	0.24
T1	2	median	644	T	PGT142	0.011	43	15	53	4	0.14	0.22
T1	2	PosNeg	644	T	PGT145	0.0099	21	10	75	9	0.12	0.26
T1	1	median	677	N	PG9	0.0057	20	10	32	55	0.12	3.4		9 677 N
T1	2	PosNeg	677	N	PG16	0.0021	23	14	24	54	0.047	3.7
T1	2	PosNeg	677	N	PG9	0.0049	19	11	28	57	0.079	3.5
T1	4	PosNeg	677	N	PG9	0.00055	26	14	53	102	0.014	3.5
T1	2	PosNeg	677	Q	PG16	0.0044	31	6	77	1	0.068	0.069
T1	2	PosNeg	677	Q	PG9	0.013	25	5	83	2	0.14	0.12
T1	2	PosNeg	677	Q	PGT145	0.015	26	5	82	2	0.16	0.13
T1	4	PosNeg	677	Q	PG9	0.0028	34	6	152	3	0.047	0.11
T1	4	PosNeg	683	K	PGT142	0.0017	25	58	13	99	0.033	3.3
T1	4	PosNeg	683	K	PGT145	0.0028	17	31	21	126	0.047	3.3
T1	4	PosNeg	683	R	PGT142	0.0017	58	25	99	13	0.033	0.31
T1	4	PosNeg	683	R	PGT145	0.0028	31	17	126	21	0.047	0.31
T1	4	PosNeg	717	F	PGT145	0.00019	15	33	12	135	0.0059	5.1
T1	4	PosNeg	717	L	PGT145	0.00019	33	15	135	12	0.0059	0.2
			717	F	PG9								8 717 F	6 717 F
			732	G	PG9										PG9 G 732
T1	2	PosNeg	743	D	PGT145	0.0067	4	27	34	50	0.098	0.22
			750	H	PG9								10 750 H
T1	1	PosNeg	775	I	CAP256.VRC26	0.00077	29	26	12	45	0.03	4.1
T1	1	median	775	I	PG9	0.0045	18	12	26	61	0.11	3.5
T1	2	highest3quartiles	775	I	PG16	0.0019	45	42	5	23	0.077	4.9
T1	2	PosNeg	775	I	PGT142	0.014	28	21	22	44	0.15	2.6
T1	2	PosNeg	775	I	PGT145	0.00056	22	9	28	56	0.017	4.8
T1	1	PosNeg	775	L	CAP256.VRC26	0.0011	33	22	50	7	0.039	0.21
T1	1	median	775	L	PG9	0.00025	14	16	72	15	0.014	0.19
T1	2	median	775	L	PG9	0.0096	32	26	45	12	0.14	0.33
T1	2	PosNeg	775	L	PGT145	0.0037	14	17	63	21	0.064	0.28
			787	G	PG16										PG16 G 787
			787b	S	PG9									7 787b S
T1	4	PosNeg	805	Q	PGT142	0.0091	28	55	59	53	0.11	0.46
T1	4	PosNeg	805	R	PGT142	0.0018	77	6	85	27	0.035	4.1

[truncated: 21 more sheets: K.CD4bs.Associations, L.MPER.Associations, M.CD4bs.Wilcoxon, N.V3.HyperVar, O.V2.HyperVar, P.CD4bs.HyperVar, Q.MPER.HyperVar, R.HyperVarLocations, Sheet1, Sheet6, Sheet7, Sheet8, Sheet9, Sheet10, Sheet11, Sheet12, Sheet13, Sheet5, Sheet2, Sheet3 …]
