# Supplementary material for: HIV-1 Neutralizing Antibody Signatures and Application to Epitope-Targeted Vaccine Design
Source: Cell Host Microbe. 2019 Jan 9;25(1):59–72.e8. doi: 10.1016/j.chom.2018.12.001 (PMC6331341; doi:10.1016/j.chom.2018.12.001)
Supplement: Table S6. Machine Learning Informative Feature Contributions, Related to Figure 4 — This table presents ranked signature features that were among the top 10 most informative sites for different antibodies of different classes. It has four sections, one for each antibody class, and each section lists the most important signature features for Classification and Regression predictions for each antibody tested from dataset 4. On the right are summaries of the number of times recurrent features are found. Different shades highlight different V loop characteristics. Bold indicates sites that were repeatedly informative for a number of antibodies (at least 4/11 times for CD4bs bNAbs, 3/6 times for V2 bNAbs, 3/6 times for V3 bNAbs, and 2/3 for MPER bNAbs). Blue indicates signature positions within epitope contact regions, and black indicates positions outside the contact region. NxST N332 and NxST N160 indicate a PNGS. Clades were only rarely among the most informative data for prediction. [file mmc3.xlsx]

## Sheet: table
Rank	Antibody												Repeats	Characteristic	bNAb class	region
Rank	12A12	3BNC117	CH235.12	CH31	N6	NIH45-46	VRC01	VRC07	VRC07-523-LS	8ANC131	CH103		REPEATED for >3 of 11 bNAbs
Random Forest Classification
1	459	459	275	276	459	456	456	459	459	Length_V1V2	364		10	Length_V1V2	CD4
2	456	456	365	364	365	364	365	456	456	476	Length_V1V2		8	459	CD4	beta 23
3	371	364	182	Length_V1V2	364	365	459	365	280	Length_V5	429		7	456	CD4	beta 23
4	275	Length_V5	Length_V5	Length_V5	534	371	Length_V1V2	353	534	442	654		7	Length_V5	CD4
5	Length_V1V2	683	192	459	275	Length_V1V2	271	280	458	474	Glycos_V1V2		4	471	CD4	beta 24
6	276	784	282	456	Length_V1V2	429	364	534	784	Glycos_V1V2	Length_V5		4	534	CD4	external
7	282	Length_V1V2	Length_V1V2	833	507	459	534	Length_V1V2	471	429	316		4	Glycos_V1V2	CD4
8	Length_V5	Glycos_V1V2	364	471	192	833	280	276	507	471	442
9	192	442	456	476	281	60	784	425	276	364	Glycos_V5
10	474	471	280	365	Glycos_V1V2	425	Length_V5	507	278	833	31
Random Forest Regression
1	365	459	275	833	365	456	456	456	456	474	364		11	Length_V1V2	CD4
2	Length_V5	471	Length_V1V2	Length_V5	Length_V1V2	364	Length_V1V2	365	459	Length_V1V2	Length_V1V2		11	Length_V5	CD4
3	Length_V1V2	442	Length_V5	459	534	Length_V1V2	459	Length_V1V2	Length_V1V2	350	Glycos_V5		9	364	CD4	CD4 bs
4	459	456	365	276	459	459	365	459	Glycos_V5	476	Glycos_V1V2		8	456	CD4	beta 23
5	429	Length_V5	182	364	Glycos_V5	429	364	234	534	Length_V5	271		8	459	CD4	beta 23
6	456	364	Glycos_V5	Length_V1V2	Length_V5	365	429	Length_V5	365	364	Length_V5		7	365	CD4	CD4 bs
7	192	Length_V1V2	471	471	280	833	Length_V5	534	Glycos_V1V2	442	372		5	471	CD4	beta 24
8	271	26	456	429	278	60	60	358	Length_V5	Glycos_V5	234		5	Glycos_V1V2	CD4
9	Glycos_V1V2	784	364	456	471	Length_V5	534	364	471	230	442		5	Glycos_V5	CD4
10	364	833	192	234	192	234	271	Glycos_V1V2	518	Glycos_V1V2	99		4	234	CD4	external
													4	429	CD4	beta 20/21
													4	534	CD4	external
RANK	CAP256-VRC26.25	PG16	PG9	PGDM1400	PGT142	PGT145							REPEATED for >2 of 6 bNAbs
Random Forest Classification
1	315	160	NxST N160	NxST N160	166	160							6	V2NetCharge	V2g
2	Length_V1V2h	NxST N160	160	160	Length_V1V2h	NxST N160							6	Length_V1V2h	V2g
3	169	Length_V1V2h	V2NetCharge	V2NetCharge	167	Length_V1V2h							5	NxST N160	V2g	epitope
4	166	V2NetCharge	Length_V1V2h	Length_V1V2h	V2NetCharge	167							5	160	V2g	epitope
5	V2NetCharge	171	171	166	160	V2NetCharge							4	717	V2g	external
6	775	677	677	636	NxST N160	683							4	677	V2g	external
7	677	167	717	49	161	717							3	167	V2g	epitope
8	164	717	170	775	805	340							3	166	V2g	epitope
9	Not Clade B	164	161	340	335	164							3	164	V2g	epitope
10	165	644	315	717	683	677
Random Forest Regression													6	V2NetCharge	V2g
1	169	171	V2NetCharge	NxST N160	166	Length_V1V2h							6	Length_V1V2h	V2g
2	Length_V1V2h	Length_V1V2h	160	V2NetCharge	161	V2NetCharge							5	169	V2g	epitope
3	166	V2NetCharge	NxST N160	160	167	167							4	NxST N160	V2g	epitope
4	315	NxST N160	Length_V1V2h	Length_V1V2h	Length_V1V2h	166							4	166	V2g	epitope
5	V2NetCharge	160	171	169	V2NetCharge	NxST N160							4	160	V2g	epitope
6	162	169	169	166	169	160							4	130	V2g	external
7	167	164	636	636	130	49							3	805	V2g	external
8	335	717	130	165	211	683							3	171	V2g	epitope
9	130	130	170	775	171	161							3	170	V2g	epitope
10	170	805	805	426	170	805							3	167	V2g	epitope
RANK	10-1074	DH270.1	DH270.5	DH270.6	PGT121	PGT128							REPEATED for > 2 of the 6 bNAbs
Random Forest Classification
1	332	325	325	332	334	295							6	Length_V1V2h	V3g
2	NxST N332	332	332	325	332	Length_V1V2h							6	NxST N332	V3g	epitope
3	334	NxST N332	NxST N332	NxST N332	NxST N332	332							6	334	V3g	epitope
4	330	334	334	334	Length_V1V2h	442							6	332	V3g	epitope
5	not CRF01	Length_V1V2h	Length_V1V2h	Length_V1V2h	330	NxST N332							6	330	V3g	epitope
6	Length_V1V2h	330	85	85	362	297							5	85	V3g	external
7	85	300	330	330	325	334							4	325	V3g	epitope
8	300	85	300	328	85	330							3	328	V3g	epitope
9	328	346	442	336	155	801							3	300	V3g	epitope
10	362	328	801	295	316	301
Random Forest Regression
1	332	332	332	332	332	332							6	Length_V1V2h	V3g
2	Length_V1V2h	325	325	325	Length_V1V2h	295							6	332	V3g	epitope
3	300	300	300	NxST N332	334	Length_V1V2h							6	325	V3g	epitope
4	325	Length_V1V2h	346	300	300	442							5	442	V3g	external
5	155	346	Length_V1V2h	346	325	334							5	300	V3g	epitope
6	NxST N332	330	N332=1	Length_V1V2h	346	301							4	NxST N332	V3g	epitope
7	297	155	442	442	362	325							4	346	V3g	external
8	440	NxST N332	307	836	344	297							3	330	V3g	epitope
9	330	307	362	301	442	801
10	344	442	774	440	85	330
Rank	2F5	4E10	10E8										REPEATED for 2 or more times among the 3 bNAbs
Random Forest Classification
1	not Clade C	671	673										3	446	MPER	external
2	662	Glycos_V1	270										3	270	MPER	external
3	270	667	702										2	Glycos_V1	MPER
4	Glycos_V1	672	446										2	702	MPER	external
5	277	680	680										2	680	MPER	10E8 epitope
6	837	270	672										2	673	MPER	10E8 epitope
7	446	446	674										2	672	MPER	10E8 epitope
8	440	702	440										2	662	MPER	2F5 epitope
9	640	268	662										2	440	MPER	external
10	281	673	281										2	281	MPER
Random Forest Regression
1	not Clade C	671	Glycos_V1										3	Glycos_V1	MPER
2	662	Glycos_V1	671										3	837	MPER	external
3	674	676	440										3	676	MPER	10E8 epitope
4	440	837	837										3	674	MPER	10E8 epitope
5	300	440	674										3	440	MPER	external
6	Glycos_V1	674	640										3	300	MPER	external
7	837	640	300										2	671	MPER	10E8 epitope
8	277	300	446										2	662	MPER	2F5 epitope
9	270	662	676										2	640	MPER	external
10	676	281	281										2	281	MPER	external
